# Supplementary material for: A national cohort study (2000–2018) of long-term air pollution exposure and incident dementia in older adults in the United States
Source: Nat Commun. 2021 Nov 19;12:6754. doi: 10.1038/s41467-021-27049-2 (PMC8604909; doi:10.1038/s41467-021-27049-2)
Supplement: Supplementary file 3 — Source Data [file 41467_2021_27049_MOESM3_ESM.zip]

Archive with 5 entries (4 files):
- Source_Data/
- Source_Data/Figure1_source_data.xlsx
- Source_Data/Figure2_source_data.xlsx
- Source_Data/Figure3_source_data.xlsx
- Source_Data/Figure4_source_data.xlsx
