# Supplementary material for: A national cohort study (2000–2018) of long-term air pollution exposure and incident dementia in older adults in the United States
Source: Nat Commun. 2021 Nov 19;12:6754. doi: 10.1038/s41467-021-27049-2 (PMC8604909; doi:10.1038/s41467-021-27049-2)
Supplement: Supplementary file 3 — Source Data [file 41467_2021_27049_MOESM3_ESM.zip › Source_Data/Figure1_source_data.xlsx]

## Sheet: Sheet1
Panel a				Panel b				Panel c
Lon	Lat	PM2.5 (ug/m3)		Lon	Lat	NO2 (ppb)		Lon	Lat	O3 (ppb)
-124.08	40.0334	4.48169		-124.08	40.0334	7.75239		-124.08	40.0334	39.2193
-124.065	40.025	4.21221		-124.065	40.025	6.08456		-124.065	40.025	39.5183
-124.019	40	3.97184		-124.019	40	3.12966		-124.019	40	40.0875
-124.069	40.0334	5.40648		-124.069	40.0334	5.22629		-124.069	40.0334	39.2519
-124.054	40.025	4.96226		-124.054	40.025	4.27535		-124.054	40.025	39.3651
-124.039	40.0167	3.9424		-124.039	40.0167	4.1385		-124.039	40.0167	39.7112
-124.023	40.0083	3.67217		-124.023	40.0083	3.62175		-124.023	40.0083	40.1755
-124.008	40	3.4203		-124.008	40	3.43759		-124.008	40	41.0848
-124.073	40.0417	4.99038		-124.073	40.0417	4.36576		-124.073	40.0417	38.9391
-124.058	40.0334	4.39876		-124.058	40.0334	4.56886		-124.058	40.0334	39.8234
-124.043	40.025	3.40188		-124.043	40.025	4.90691		-124.043	40.025	40.5519
-124.028	40.0167	3.64386		-124.028	40.0167	3.9637		-124.028	40.0167	40.1193
-124.013	40.0083	3.32034		-124.013	40.0083	3.81806		-124.013	40.0083	40.9513
-123.997	40	3.09689		-123.997	40	3.97412		-123.997	40	41.5077
-124.077	40.05	4.66772		-124.077	40.05	5.0364		-124.077	40.05	38.5414
-124.062	40.0417	5.01382		-124.062	40.0417	3.61274		-124.062	40.0417	39.1001
-124.047	40.0334	4.2887		-124.047	40.0334	5.34554		-124.047	40.0334	40.5738
-124.032	40.025	3.54591		-124.032	40.025	3.72156		-124.032	40.025	40.4693
-124.017	40.0167	3.27273		-124.017	40.0167	4.23615		-124.017	40.0167	40.8938
-124.002	40.0083	3.18642		-124.002	40.0083	5.06397		-124.002	40.0083	41.5534
-123.986	40	3.23189		-123.986	40	3.11157		-123.986	40	40.8345
-124.067	40.05	3.47792		-124.067	40.05	4.48455		-124.067	40.05	40.1572
-124.051	40.0417	4.25083		-124.051	40.0417	4.12897		-124.051	40.0417	39.5045
-124.036	40.0334	3.47933		-124.036	40.0334	5.66873		-124.036	40.0334	40.8607
-124.021	40.025	3.23951		-124.021	40.025	3.61328		-124.021	40.025	40.9965
-124.006	40.0167	2.9414		-124.006	40.0167	3.53365		-124.006	40.0167	41.7662
-123.991	40.0083	3.03261		-123.991	40.0083	4.19858		-123.991	40.0083	40.9624
-123.976	40	3.47421		-123.976	40	4.27291		-123.976	40	40.2338
-124.071	40.0584	3.76639		-124.071	40.0584	3.96431		-124.071	40.0584	40.4098
-124.056	40.05	3.90491		-124.056	40.05	3.97045		-124.056	40.05	39.322
-124.04	40.0417	3.74601		-124.04	40.0417	3.31212		-124.04	40.0417	40.1387
-124.025	40.0334	3.30212		-124.025	40.0334	3.81163		-124.025	40.0334	40.7568
-124.01	40.025	2.99959		-124.01	40.025	4.06696		-124.01	40.025	40.8009
-123.995	40.0167	3.18531		-123.995	40.0167	4.16369		-123.995	40.0167	40.8166
-123.98	40.0083	3.10882		-123.98	40.0083	3.66102		-123.98	40.0083	40.6582
-123.965	40	3.01175		-123.965	40	3.61437		-123.965	40	40.6964
-124.075	40.0667	3.34292		-124.075	40.0667	3.39208		-124.075	40.0667	39.4187
-124.06	40.0584	3.51612		-124.06	40.0584	4.22325		-124.06	40.0584	39.9824
-124.045	40.05	3.41841		-124.045	40.05	3.72145		-124.045	40.05	40.1469
-124.03	40.0417	3.15308		-124.03	40.0417	4.24287		-124.03	40.0417	40.9058
-124.014	40.0334	3.04471		-124.014	40.0334	3.5611		-124.014	40.0334	40.8516
-123.999	40.025	3.05703		-123.999	40.025	3.18895		-123.999	40.025	40.7938
-123.984	40.0167	2.99815		-123.984	40.0167	3.84183		-123.984	40.0167	40.7764
-123.969	40.0083	2.96137		-123.969	40.0083	3.56139		-123.969	40.0083	40.665
-123.954	40	2.97126		-123.954	40	3.48625		-123.954	40	40.5992
-124.186	40.1334	4.11736		-124.186	40.1334	5.72973		-124.186	40.1334	39.2764
-124.171	40.1251	4.25136		-124.171	40.1251	8.84238		-124.171	40.1251	38.021
-124.079	40.0751	3.52031		-124.079	40.0751	2.81558		-124.079	40.0751	39.3568
-124.064	40.0667	3.43171		-124.064	40.0667	2.88006		-124.064	40.0667	39.8009
-124.049	40.0584	3.36213		-124.049	40.0584	3.13902		-124.049	40.0584	40.1712
-124.034	40.05	3.08655		-124.034	40.05	3.65475		-124.034	40.05	40.5774
-124.019	40.0417	3.01894		-124.019	40.0417	4.06994		-124.019	40.0417	41.0297
-124.004	40.0334	2.85358		-124.004	40.0334	3.75238		-124.004	40.0334	40.8087
-123.988	40.025	3.04602		-123.988	40.025	2.97412		-123.988	40.025	40.7705
-123.973	40.0167	3.14289		-123.973	40.0167	3.43508		-123.973	40.0167	39.9576
-123.958	40.0083	2.99932		-123.958	40.0083	3.48641		-123.958	40.0083	40.079
-123.943	40	3.08339		-123.943	40	3.261		-123.943	40	40.1803
-124.19	40.1418	3.26483		-124.19	40.1418	2.95491		-124.19	40.1418	39.0915
-124.175	40.1334	3.61359		-124.175	40.1334	3.10301		-124.175	40.1334	38.6146
-124.16	40.1251	3.38739		-124.16	40.1251	2.53344		-124.16	40.1251	39.4739
-124.099	40.0917	3.88423		-124.099	40.0917	4.32675		-124.099	40.0917	38.6109
-124.084	40.0834	3.24872		-124.084	40.0834	3.98017		-124.084	40.0834	39.4216
-124.069	40.0751	3.1231		-124.069	40.0751	3.33729		-124.069	40.0751	39.332
-124.053	40.0667	2.98613		-124.053	40.0667	4.16515		-124.053	40.0667	40.1518
-124.038	40.0584	3.03442		-124.038	40.0584	3.99066		-124.038	40.0584	40.4626
-124.023	40.05	3.12836		-124.023	40.05	4.50682		-124.023	40.05	41.0494
-124.008	40.0417	3.15057		-124.008	40.0417	2.87855		-124.008	40.0417	40.4594
-123.993	40.0334	2.8911		-123.993	40.0334	3.42704		-123.993	40.0334	40.7151
-123.977	40.025	2.76769		-123.977	40.025	3.6997		-123.977	40.025	40.8057
-123.962	40.0167	3.53187		-123.962	40.0167	3.74777		-123.962	40.0167	39.6469
-123.947	40.0083	3.1138		-123.947	40.0083	3.28059		-123.947	40.0083	39.9241
-123.932	40	3.35936		-123.932	40	3.84144		-123.932	40	39.9313
-124.256	40.1835	4.17114		-124.256	40.1835	6.16621		-124.256	40.1835	38.6085
-124.225	40.1668	3.92005		-124.225	40.1668	7.39241		-124.225	40.1668	37.8633
-124.21	40.1585	3.55395		-124.21	40.1585	2.52788		-124.21	40.1585	38.5534
-124.195	40.1501	2.99118		-124.195	40.1501	3.22763		-124.195	40.1501	40.2677
-124.179	40.1418	3.15409		-124.179	40.1418	2.68856		-124.179	40.1418	40.3422
-124.164	40.1334	3.16464		-124.164	40.1334	3.57331		-124.164	40.1334	39.5968
-124.149	40.1251	3.1106		-124.149	40.1251	3.74003		-124.149	40.1251	39.7119
-124.134	40.1168	3.36627		-124.134	40.1168	2.2455		-124.134	40.1168	39.7109
-124.118	40.1084	3.53928		-124.118	40.1084	2.89794		-124.118	40.1084	38.3681
-124.103	40.1001	3.51672		-124.103	40.1001	2.41532		-124.103	40.1001	39.2015
-124.088	40.0917	3.20629		-124.088	40.0917	3.82157		-124.088	40.0917	39.5099
-124.073	40.0834	3.20826		-124.073	40.0834	2.62775		-124.073	40.0834	39.9592
-124.058	40.0751	2.70195		-124.058	40.0751	3.80085		-124.058	40.0751	40.3067
-124.042	40.0667	2.81137		-124.042	40.0667	4.24866		-124.042	40.0667	41.4397
-124.027	40.0584	2.50508		-124.027	40.0584	4.79863		-124.027	40.0584	41.5748
-124.012	40.05	3.02811		-124.012	40.05	3.09504		-124.012	40.05	40.9227
-123.997	40.0417	2.74847		-123.997	40.0417	4.79249		-123.997	40.0417	40.3744
-123.982	40.0334	2.69541		-123.982	40.0334	4.28082		-123.982	40.0334	40.197
-123.967	40.025	3.04753		-123.967	40.025	3.17495		-123.967	40.025	40.0963
-123.951	40.0167	2.99181		-123.951	40.0167	3.48529		-123.951	40.0167	40.179
-123.936	40.0083	3.26005		-123.936	40.0083	3.44529		-123.936	40.0083	40.0742
-123.921	40	3.17145		-123.921	40	3.3466		-123.921	40	40.4139
-124.306	40.2168	3.9924		-124.306	40.2168	3.70914		-124.306	40.2168	38.1179
-124.291	40.2085	4.17275		-124.291	40.2085	3.38858		-124.291	40.2085	39.4744
-124.275	40.2002	3.49828		-124.275	40.2002	3.82		-124.275	40.2002	38.3674
-124.26	40.1918	3.7541		-124.26	40.1918	4.75817		-124.26	40.1918	38.8597
-124.245	40.1835	3.72792		-124.245	40.1835	2.69252		-124.245	40.1835	38.5302
-124.229	40.1751	3.32866		-124.229	40.1751	3.32389		-124.229	40.1751	38.5388
-124.214	40.1668	3.16805		-124.214	40.1668	2.97191		-124.214	40.1668	39.2636
-124.199	40.1585	3.62107		-124.199	40.1585	2.7262		-124.199	40.1585	38.6562
-124.184	40.1501	2.90184		-124.184	40.1501	3.50552		-124.184	40.1501	40.6117
-124.168	40.1418	3.45424		-124.168	40.1418	2.69111		-124.168	40.1418	38.9851
-124.153	40.1334	2.88949		-124.153	40.1334	3.24815		-124.153	40.1334	40.2673
-124.138	40.1251	3.46436		-124.138	40.1251	2.63343		-124.138	40.1251	38.9274
-124.123	40.1168	2.81212		-124.123	40.1168	4.10556		-124.123	40.1168	40.1571
-124.108	40.1084	3.23191		-124.108	40.1084	2.90681		-124.108	40.1084	39.4707
-124.092	40.1001	3.1309		-124.092	40.1001	2.9842		-124.092	40.1001	39.7187
-124.077	40.0917	3.09311		-124.077	40.0917	5.31634		-124.077	40.0917	40.6243
-124.062	40.0834	2.94842		-124.062	40.0834	3.40005		-124.062	40.0834	39.807
-124.047	40.0751	2.94979		-124.047	40.0751	3.53398		-124.047	40.0751	40.1413
-124.032	40.0667	2.34613		-124.032	40.0667	4.58762		-124.032	40.0667	41.8411
-124.016	40.0584	2.83343		-124.016	40.0584	3.65603		-124.016	40.0584	40.6374
-124.001	40.05	3.21189		-124.001	40.05	3.06392		-124.001	40.05	40.4904
-123.986	40.0417	3.10508		-123.986	40.0417	3.64083		-123.986	40.0417	40.0767
-123.971	40.0334	2.6319		-123.971	40.0334	4.23684		-123.971	40.0334	40.6145
-123.956	40.025	3.20282		-123.956	40.025	3.16195		-123.956	40.025	40.1286
-123.941	40.0167	3.39575		-123.941	40.0167	3.19703		-123.941	40.0167	39.7862
-123.925	40.0083	3.33742		-123.925	40.0083	3.39852		-123.925	40.0083	39.9236
-123.91	40	3.29957		-123.91	40	3.69531		-123.91	40	40.2443
-124.31	40.2252	4.17119		-124.31	40.2252	8.13541		-124.31	40.2252	38.1838
-124.295	40.2168	3.69622		-124.295	40.2168	5.4061		-124.295	40.2168	38.8664
-124.28	40.2085	3.41041		-124.28	40.2085	3.70534		-124.28	40.2085	38.7532
-124.264	40.2002	3.62688		-124.264	40.2002	4.53422		-124.264	40.2002	39.1728
-124.249	40.1918	3.66374		-124.249	40.1918	3.07743		-124.249	40.1918	38.5898
-124.234	40.1835	3.76129		-124.234	40.1835	2.88151		-124.234	40.1835	38.5919
-124.219	40.1751	3.4552		-124.219	40.1751	2.16012		-124.219	40.1751	39.1895
-124.203	40.1668	2.86303		-124.203	40.1668	3.77315		-124.203	40.1668	40.1249
-124.188	40.1585	2.8483		-124.188	40.1585	3.16028		-124.188	40.1585	40.4218
-124.173	40.1501	3.40311		-124.173	40.1501	2.54616		-124.173	40.1501	38.7793
-124.158	40.1418	3.51031		-124.158	40.1418	2.49436		-124.158	40.1418	38.6725
-124.142	40.1334	2.58097		-124.142	40.1334	3.65122		-124.142	40.1334	40.6038
-124.127	40.1251	2.89454		-124.127	40.1251	2.64938		-124.127	40.1251	40.5192
-124.112	40.1168	3.20891		-124.112	40.1168	2.67941		-124.112	40.1168	39.3932
-124.097	40.1084	3.03024		-124.097	40.1084	3.24737		-124.097	40.1084	39.4317
-124.081	40.1001	2.58816		-124.081	40.1001	4.29597		-124.081	40.1001	40.212
-124.066	40.0917	2.98324		-124.066	40.0917	3.02012		-124.066	40.0917	39.9421
-124.051	40.0834	2.92435		-124.051	40.0834	3.65513		-124.051	40.0834	39.8075
-124.036	40.0751	2.74569		-124.036	40.0751	2.67289		-124.036	40.0751	40.9396
-124.021	40.0667	2.80221		-124.021	40.0667	3.41488		-124.021	40.0667	40.7153
-124.005	40.0584	3.4038		-124.005	40.0584	3.21886		-124.005	40.0584	39.4323
-123.99	40.05	3.21016		-123.99	40.05	4.28439		-123.99	40.05	39.9019
-123.975	40.0417	3.09799		-123.975	40.0417	3.02065		-123.975	40.0417	40.1413
-123.96	40.0334	3.26682		-123.96	40.0334	4.16212		-123.96	40.0334	39.747
-123.945	40.025	3.58361		-123.945	40.025	3.74599		-123.945	40.025	39.7201
-123.93	40.0167	4.0753		-123.93	40.0167	3.83304		-123.93	40.0167	39.515
-123.915	40.0083	3.48103		-123.915	40.0083	3.71874		-123.915	40.0083	40.0737
-123.899	40	3.08546		-123.899	40	3.46119		-123.899	40	40.8188
-124.361	40.2585	5.18581		-124.361	40.2585	5.33269		-124.361	40.2585	37.5448
-124.345	40.2502	3.9023		-124.345	40.2502	3.32718		-124.345	40.2502	37.8277
-124.33	40.2419	3.79575		-124.33	40.2419	3.25299		-124.33	40.2419	38.0235
-124.315	40.2335	3.90977		-124.315	40.2335	5.11135		-124.315	40.2335	38.4873
-124.299	40.2252	4.22689		-124.299	40.2252	3.05535		-124.299	40.2252	37.7761
-124.284	40.2168	3.54238		-124.284	40.2168	3.23724		-124.284	40.2168	39.4422
-124.269	40.2085	3.61888		-124.269	40.2085	4.17579		-124.269	40.2085	38.8406
-124.253	40.2002	3.02629		-124.253	40.2002	5.25455		-124.253	40.2002	40.1585
-124.238	40.1918	3.15306		-124.238	40.1918	5.80559		-124.238	40.1918	39.705
-124.223	40.1835	3.29696		-124.223	40.1835	5.72438		-124.223	40.1835	39.7472
-124.208	40.1751	3.22348		-124.208	40.1751	4.31633		-124.208	40.1751	40.215
-124.192	40.1668	3.34641		-124.192	40.1668	2.80402		-124.192	40.1668	38.5059
-124.177	40.1585	3.00325		-124.177	40.1585	4.36628		-124.177	40.1585	40.2932
-124.162	40.1501	2.81485		-124.162	40.1501	3.10597		-124.162	40.1501	40.1461
-124.147	40.1418	3.01053		-124.147	40.1418	2.77063		-124.147	40.1418	39.7339
-124.131	40.1334	3.11646		-124.131	40.1334	2.89579		-124.131	40.1334	39.1083
-124.116	40.1251	2.29362		-124.116	40.1251	4.27888		-124.116	40.1251	41.3652
-124.101	40.1168	3.13324		-124.101	40.1168	4.29155		-124.101	40.1168	40.8509
-124.086	40.1084	2.78275		-124.086	40.1084	2.98468		-124.086	40.1084	40.4686
-124.071	40.1001	2.88258		-124.071	40.1001	3.11518		-124.071	40.1001	40.6145
-124.055	40.0917	2.88911		-124.055	40.0917	3.115		-124.055	40.0917	39.7642
-124.04	40.0834	2.5361		-124.04	40.0834	3.16179		-124.04	40.0834	40.9561
-124.025	40.0751	2.64585		-124.025	40.0751	3.41019		-124.025	40.0751	40.8612
-124.01	40.0667	2.845		-124.01	40.0667	3.48913		-124.01	40.0667	40.64
-123.995	40.0584	3.56829		-123.995	40.0584	3.06427		-123.995	40.0584	39.4404
-123.979	40.05	3.55819		-123.979	40.05	3.00665		-123.979	40.05	39.5446
-123.964	40.0417	3.18216		-123.964	40.0417	3.74065		-123.964	40.0417	39.5448
-123.949	40.0334	3.71131		-123.949	40.0334	3.5515		-123.949	40.0334	39.6043
-123.934	40.025	3.41318		-123.934	40.025	3.98374		-123.934	40.025	39.798
-123.919	40.0167	3.34397		-123.919	40.0167	3.02865		-123.919	40.0167	40.4182
-123.904	40.0083	2.93559		-123.904	40.0083	4.4739		-123.904	40.0083	40.681
-123.888	40	3.21764		-123.888	40	3.76881		-123.888	40	40.268
-124.35	40.2585	3.83055		-124.35	40.2585	2.98342		-124.35	40.2585	37.7525
-124.334	40.2502	4.00904		-124.334	40.2502	4.60329		-124.334	40.2502	38.1039
-124.319	40.2419	3.43426		-124.319	40.2419	5.28388		-124.319	40.2419	39.0211
-124.304	40.2335	4.19024		-124.304	40.2335	4.02413		-124.304	40.2335	38.5292
-124.288	40.2252	4.50527		-124.288	40.2252	3.77575		-124.288	40.2252	38.0577
-124.273	40.2168	3.41862		-124.273	40.2168	6.36992		-124.273	40.2168	39.2772
-124.258	40.2085	3.43473		-124.258	40.2085	3.00241		-124.258	40.2085	39.2644
-124.243	40.2002	3.20723		-124.243	40.2002	3.20784		-124.243	40.2002	39.5228
-124.227	40.1918	3.19182		-124.227	40.1918	2.85888		-124.227	40.1918	39.2896
-124.212	40.1835	3.15338		-124.212	40.1835	2.54366		-124.212	40.1835	39.6313
-124.197	40.1751	2.7036		-124.197	40.1751	3.26028		-124.197	40.1751	40.3059
-124.181	40.1668	3.26796		-124.181	40.1668	2.46352		-124.181	40.1668	38.6601
-124.166	40.1585	2.89464		-124.166	40.1585	3.80879		-124.166	40.1585	38.8338
-124.151	40.1501	3.24221		-124.151	40.1501	4.32561		-124.151	40.1501	39.6109
-124.136	40.1418	2.32149		-124.136	40.1418	4.39905		-124.136	40.1418	40.9808
-124.121	40.1334	2.46239		-124.121	40.1334	3.18997		-124.121	40.1334	41.2233
-124.105	40.1251	2.53368		-124.105	40.1251	2.75208		-124.105	40.1251	41.4475
-124.09	40.1168	2.68643		-124.09	40.1168	3.59125		-124.09	40.1168	39.861
-124.075	40.1084	2.50163		-124.075	40.1084	4.23107		-124.075	40.1084	40.9249
-124.06	40.1001	2.97893		-124.06	40.1001	2.68803		-124.06	40.1001	39.9042
-124.044	40.0917	2.65802		-124.044	40.0917	3.10471		-124.044	40.0917	40.7638
-124.029	40.0834	2.77756		-124.029	40.0834	2.57575		-124.029	40.0834	40.2082
-124.014	40.0751	3.11977		-124.014	40.0751	3.05753		-124.014	40.0751	39.6621
-123.999	40.0667	3.34359		-123.999	40.0667	3.30232		-123.999	40.0667	39.4991
-123.984	40.0584	3.27692		-123.984	40.0584	8.04129		-123.984	40.0584	39.3189
-123.968	40.05	3.37072		-123.968	40.05	3.37742		-123.968	40.05	39.7731
-123.953	40.0417	3.79684		-123.953	40.0417	3.67419		-123.953	40.0417	39.4619
-123.938	40.0334	3.20223		-123.938	40.0334	4.0053		-123.938	40.0334	40.1561
-123.923	40.025	3.34527		-123.923	40.025	3.57399		-123.923	40.025	40.1316
-123.908	40.0167	3.22912		-123.908	40.0167	3.83212		-123.908	40.0167	40.5253
-123.893	40.0083	2.99986		-123.893	40.0083	4.22079		-123.893	40.0083	40.609
-123.878	40	2.7854		-123.878	40	5.68078		-123.878	40	40.7038
-124.354	40.2669	4.25238		-124.354	40.2669	8.1552		-124.354	40.2669	37.7844
-124.339	40.2585	3.89734		-124.339	40.2585	3.92387		-124.339	40.2585	37.9433
-124.323	40.2502	3.33592		-124.323	40.2502	5.39405		-124.323	40.2502	39.1702
-124.308	40.2419	3.15659		-124.308	40.2419	8.79484		-124.308	40.2419	39.6787
-124.293	40.2335	3.8011		-124.293	40.2335	7.82836		-124.293	40.2335	38.0317
-124.278	40.2252	3.76702		-124.278	40.2252	7.78496		-124.278	40.2252	38.5473
-124.262	40.2168	3.31487		-124.262	40.2168	7.02105		-124.262	40.2168	39.1587
-124.247	40.2085	2.74298		-124.247	40.2085	4.46938		-124.247	40.2085	39.9514
-124.232	40.2002	3.10068		-124.232	40.2002	3.13298		-124.232	40.2002	39.337
-124.216	40.1918	2.96799		-124.216	40.1918	3.05052		-124.216	40.1918	39.5156
-124.201	40.1835	2.73104		-124.201	40.1835	2.66817		-124.201	40.1835	40.6456
-124.186	40.1751	2.54424		-124.186	40.1751	3.31467		-124.186	40.1751	40.4827
-124.171	40.1668	2.73479		-124.171	40.1668	2.78139		-124.171	40.1668	40.3955
-124.155	40.1585	2.40827		-124.155	40.1585	4.94003		-124.155	40.1585	40.8554
-124.14	40.1501	2.82		-124.14	40.1501	2.97648		-124.14	40.1501	39.9423
-124.125	40.1418	2.7646		-124.125	40.1418	2.2733		-124.125	40.1418	40.7663
-124.11	40.1334	2.33189		-124.11	40.1334	3.62444		-124.11	40.1334	41.5115
-124.094	40.1251	2.29122		-124.094	40.1251	3.22179		-124.094	40.1251	41.6661
-124.079	40.1168	2.39819		-124.079	40.1168	3.38319		-124.079	40.1168	41.4283
-124.064	40.1084	2.9827		-124.064	40.1084	3.05135		-124.064	40.1084	39.6248
-124.049	40.1001	2.86832		-124.049	40.1001	3.21043		-124.049	40.1001	39.791
-124.034	40.0917	2.62303		-124.034	40.0917	4.02114		-124.034	40.0917	40.3948
-124.018	40.0834	2.69719		-124.018	40.0834	2.8189		-124.018	40.0834	40.2659
-124.003	40.0751	3.38526		-124.003	40.0751	3.03278		-124.003	40.0751	39.1411
-123.988	40.0667	3.22958		-123.988	40.0667	3.2516		-123.988	40.0667	39.5648
-123.973	40.0584	3.09525		-123.973	40.0584	5.43072		-123.973	40.0584	39.3047
-123.958	40.05	4.03904		-123.958	40.05	4.06302		-123.958	40.05	39.2403
-123.942	40.0417	3.25857		-123.942	40.0417	3.68615		-123.942	40.0417	39.994
-123.927	40.0334	3.18168		-123.927	40.0334	4.03862		-123.927	40.0334	40.1606
-123.912	40.025	3.37029		-123.912	40.025	3.42699		-123.912	40.025	40.2379
-123.897	40.0167	3.35997		-123.897	40.0167	3.3796		-123.897	40.0167	40.4771
-123.882	40.0083	3.06893		-123.882	40.0083	4.189		-123.882	40.0083	40.8458
-123.867	40	3.37033		-123.867	40	3.39766		-123.867	40	40.8554
-124.359	40.2752	4.83707		-124.359	40.2752	4.40571		-124.359	40.2752	37.2254
-124.343	40.2669	3.86658		-124.343	40.2669	3.63113		-124.343	40.2669	37.7482
-124.328	40.2585	3.82391		-124.328	40.2585	2.73464		-124.328	40.2585	38.3506
-124.313	40.2502	3.12516		-124.313	40.2502	3.83842		-124.313	40.2502	39.3197
-124.297	40.2419	3.31219		-124.297	40.2419	3.47147		-124.297	40.2419	38.8813
-124.282	40.2335	3.65383		-124.282	40.2335	7.8765		-124.282	40.2335	37.9557
-124.267	40.2252	4.02123		-124.267	40.2252	3.79616		-124.267	40.2252	38.4204
-124.251	40.2168	3.00897		-124.251	40.2168	3.29427		-124.251	40.2168	39.5186
-124.236	40.2085	3.00569		-124.236	40.2085	2.97536		-124.236	40.2085	39.8589
-124.221	40.2002	2.69278		-124.221	40.2002	3.54623		-124.221	40.2002	40.1071
-124.205	40.1918	2.57725		-124.205	40.1918	3.65957		-124.205	40.1918	40.2429
-124.19	40.1835	2.45806		-124.19	40.1835	3.84052		-124.19	40.1835	40.6742
-124.175	40.1751	2.92448		-124.175	40.1751	4.18091		-124.175	40.1751	40.2296
-124.16	40.1668	2.62118		-124.16	40.1668	4.08048		-124.16	40.1668	41.6904
-124.144	40.1585	2.45335		-124.144	40.1585	2.68962		-124.144	40.1585	41.0891
-124.129	40.1501	2.11467		-124.129	40.1501	3.62506		-124.129	40.1501	42.4549
-124.114	40.1418	2.28837		-124.114	40.1418	3.21223		-124.114	40.1418	41.6662
-124.099	40.1334	2.57682		-124.099	40.1334	2.98173		-124.099	40.1334	40.6526
-124.083	40.1251	2.33446		-124.083	40.1251	4.50626		-124.083	40.1251	41.0905
-124.068	40.1168	2.92618		-124.068	40.1168	3.04078		-124.068	40.1168	39.6111
-124.053	40.1084	2.60716		-124.053	40.1084	3.18926		-124.053	40.1084	40.0384
-124.038	40.1001	2.53611		-124.038	40.1001	2.89844		-124.038	40.1001	41.1539
-124.023	40.0917	2.84561		-124.023	40.0917	2.58293		-124.023	40.0917	39.9199
-124.007	40.0834	3.26675		-124.007	40.0834	2.81954		-124.007	40.0834	39.2524
-123.992	40.0751	2.97796		-123.992	40.0751	4.05281		-123.992	40.0751	39.9209
-123.977	40.0667	3.22577		-123.977	40.0667	3.07113		-123.977	40.0667	39.798
-123.962	40.0584	3.64875		-123.962	40.0584	3.37853		-123.962	40.0584	39.4868
-123.947	40.05	3.5632		-123.947	40.05	3.47325		-123.947	40.05	39.6396
-123.932	40.0417	3.19352		-123.932	40.0417	3.4834		-123.932	40.0417	40.2966
-123.916	40.0334	3.35278		-123.916	40.0334	4.06376		-123.916	40.0334	40.2251
-123.901	40.025	3.39557		-123.901	40.025	3.67747		-123.901	40.025	40.187
-123.886	40.0167	3.60501		-123.886	40.0167	5.88068		-123.886	40.0167	40.5368
-123.871	40.0083	3.33619		-123.871	40.0083	3.61274		-123.871	40.0083	40.5242
-123.856	40	3.59549		-123.856	40	3.14447		-123.856	40	40.6398
-124.348	40.2752	3.95163		-124.348	40.2752	5.35796		-124.348	40.2752	37.7607
-124.332	40.2669	3.69606		-124.332	40.2669	3.77029		-124.332	40.2669	37.8597
-124.317	40.2585	3.6466		-124.317	40.2585	2.61017		-124.317	40.2585	38.3353
-124.302	40.2502	3.16022		-124.302	40.2502	8.27572		-124.302	40.2502	39.4865
-124.286	40.2419	3.53996		-124.286	40.2419	4.88195		-124.286	40.2419	39.0576
-124.271	40.2335	3.05164		-124.271	40.2335	5.19734		-124.271	40.2335	37.8403
-124.256	40.2252	3.36228		-124.256	40.2252	3.04255		-124.256	40.2252	38.4437
-124.24	40.2168	3.11341		-124.24	40.2168	3.06353		-124.24	40.2168	38.738
-124.225	40.2085	3.0968		-124.225	40.2085	3.27751		-124.225	40.2085	39.2402
-124.21	40.2002	2.89578		-124.21	40.2002	2.98319		-124.21	40.2002	39.2964
-124.195	40.1918	2.81243		-124.195	40.1918	2.76916		-124.195	40.1918	39.7105
-124.179	40.1835	2.72763		-124.179	40.1835	4.40537		-124.179	40.1835	41.5076
-124.164	40.1751	2.33711		-124.164	40.1751	4.19564		-124.164	40.1751	41.4544
-124.149	40.1668	2.10132		-124.149	40.1668	4.01861		-124.149	40.1668	41.8606
-124.133	40.1585	2.71248		-124.133	40.1585	3.76051		-124.133	40.1585	41.6978
-124.118	40.1501	2.07386		-124.118	40.1501	4.65564		-124.118	40.1501	41.4583
-124.103	40.1418	2.32875		-124.103	40.1418	3.55071		-124.103	40.1418	40.8185
-124.088	40.1334	2.44486		-124.088	40.1334	3.1012		-124.088	40.1334	41.1123
-124.073	40.1251	2.65968		-124.073	40.1251	2.98222		-124.073	40.1251	40.0277
-124.057	40.1168	2.73119		-124.057	40.1168	2.94008		-124.057	40.1168	39.5337
-124.042	40.1084	2.53395		-124.042	40.1084	3.08692		-124.042	40.1084	40.7877
-124.027	40.1001	2.81633		-124.027	40.1001	2.62741		-124.027	40.1001	40.079
-124.012	40.0917	3.79678		-124.012	40.0917	3.76007		-124.012	40.0917	39.3933
-123.997	40.0834	3.43536		-123.997	40.0834	3.25034		-123.997	40.0834	39.0756
-123.981	40.0751	3.05269		-123.981	40.0751	3.06544		-123.981	40.0751	39.9723
-123.966	40.0667	3.44848		-123.966	40.0667	4.08027		-123.966	40.0667	39.63
-123.951	40.0584	3.41517		-123.951	40.0584	4.07662		-123.951	40.0584	39.9032
-123.936	40.05	3.26167		-123.936	40.05	3.21995		-123.936	40.05	39.9442
-123.921	40.0417	3.46566		-123.921	40.0417	6.08885		-123.921	40.0417	40.328
-123.905	40.0334	3.20485		-123.905	40.0334	4.01861		-123.905	40.0334	39.7752
-123.89	40.025	3.16302		-123.89	40.025	4.02889		-123.89	40.025	40.6571
-123.875	40.0167	3.5587		-123.875	40.0167	3.05515		-123.875	40.0167	40.581
-123.86	40.0083	3.71438		-123.86	40.0083	3.53719		-123.86	40.0083	39.8758
-123.845	40	3.84264		-123.845	40	3.27865		-123.845	40	40.1425
-124.352	40.2836	4.69905		-124.352	40.2836	4.40527		-124.352	40.2836	37.499
-124.337	40.2752	3.65993		-124.337	40.2752	3.73902		-124.337	40.2752	38.0966
-124.321	40.2669	3.63127		-124.321	40.2669	5.4332		-124.321	40.2669	38.6795
-124.306	40.2585	3.49174		-124.306	40.2585	2.76527		-124.306	40.2585	38.1874
-124.291	40.2502	2.82961		-124.291	40.2502	4.19883		-124.291	40.2502	39.2775
-124.275	40.2419	3.76777		-124.275	40.2419	4.38081		-124.275	40.2419	38.8336
-124.26	40.2335	3.17118		-124.26	40.2335	7.78181		-124.26	40.2335	38.5799
-124.245	40.2252	3.40485		-124.245	40.2252	3.12088		-124.245	40.2252	38.4895
-124.229	40.2168	3.28609		-124.229	40.2168	2.70916		-124.229	40.2168	37.9671
-124.214	40.2085	2.85671		-124.214	40.2085	3.10153		-124.214	40.2085	39.5816
-124.199	40.2002	2.71122		-124.199	40.2002	3.00095		-124.199	40.2002	39.7765
-124.184	40.1918	2.58054		-124.184	40.1918	2.71234		-124.184	40.1918	40.3112
-124.168	40.1835	2.2431		-124.168	40.1835	3.49967		-124.168	40.1835	40.6767
-124.153	40.1751	2.28884		-124.153	40.1751	3.23241		-124.153	40.1751	40.7533
-124.138	40.1668	2.40954		-124.138	40.1668	6.34032		-124.138	40.1668	41.3273
-124.123	40.1585	2.00213		-124.123	40.1585	4.83174		-124.123	40.1585	42.312
-124.107	40.1501	2.227		-124.107	40.1501	3.86605		-124.107	40.1501	41.165
-124.092	40.1418	2.71261		-124.092	40.1418	2.73837		-124.092	40.1418	40.2783
-124.077	40.1334	2.47251		-124.077	40.1334	3.35348		-124.077	40.1334	40.6063
-124.062	40.1251	3.10079		-124.062	40.1251	3.30191		-124.062	40.1251	38.7465
-124.046	40.1168	2.59201		-124.046	40.1168	3.03872		-124.046	40.1168	40.28
-124.031	40.1084	2.81441		-124.031	40.1084	2.79316		-124.031	40.1084	40.0893
-124.016	40.1001	2.93135		-124.016	40.1001	3.03448		-124.016	40.1001	39.4755
-124.001	40.0917	3.14765		-124.001	40.0917	2.59829		-124.001	40.0917	39.0453
-123.986	40.0834	3.51332		-123.986	40.0834	3.7941		-123.986	40.0834	39.2467
-123.97	40.0751	3.02997		-123.97	40.0751	4.4412		-123.97	40.0751	39.7739
-123.955	40.0667	3.37357		-123.955	40.0667	2.98313		-123.955	40.0667	39.7861
-123.94	40.0584	3.49352		-123.94	40.0584	3.62932		-123.94	40.0584	39.6787
-123.925	40.05	3.23086		-123.925	40.05	3.07204		-123.925	40.05	40.3844
-123.91	40.0417	3.24392		-123.91	40.0417	3.35571		-123.91	40.0417	40.2396
-123.895	40.0334	3.56136		-123.895	40.0334	3.15472		-123.895	40.0334	40.1545
-123.879	40.025	3.52289		-123.879	40.025	3.40694		-123.879	40.025	40.204
-123.864	40.0167	3.8539		-123.864	40.0167	3.64722		-123.864	40.0167	39.8357
-123.849	40.0083	3.75835		-123.849	40.0083	3.27592		-123.849	40.0083	40.1495
-123.834	40	3.72237		-123.834	40	3.55345		-123.834	40	40.0848
-124.356	40.2919	4.47052		-124.356	40.2919	6.26743		-124.356	40.2919	37.7017
-124.341	40.2836	4.10032		-124.341	40.2836	3.51033		-124.341	40.2836	37.4322
-124.326	40.2752	4.05615		-124.326	40.2752	4.32826		-124.326	40.2752	38.3073
-124.31	40.2669	3.11873		-124.31	40.2669	3.73437		-124.31	40.2669	38.7161
-124.295	40.2585	3.36362		-124.295	40.2585	2.89874		-124.295	40.2585	38.5541
-124.28	40.2502	3.31032		-124.28	40.2502	4.50144		-124.28	40.2502	40.0562
-124.264	40.2419	3.37878		-124.264	40.2419	7.20165		-124.264	40.2419	38.6577
-124.249	40.2335	4.07075		-124.249	40.2335	3.92089		-124.249	40.2335	38.4408
-124.234	40.2252	4.00786		-124.234	40.2252	3.6563		-124.234	40.2252	38.42
-124.219	40.2168	3.03944		-124.219	40.2168	2.75194		-124.219	40.2168	39.0482
-124.203	40.2085	2.98935		-124.203	40.2085	3.45138		-124.203	40.2085	38.9482
-124.188	40.2002	2.88233		-124.188	40.2002	2.60813		-124.188	40.2002	39.0453
-124.173	40.1918	2.25596		-124.173	40.1918	3.61212		-124.173	40.1918	40.4519
-124.157	40.1835	2.65463		-124.157	40.1835	2.14149		-124.157	40.1835	40.593
-124.142	40.1751	2.51238		-124.142	40.1751	2.91679		-124.142	40.1751	39.6529
-124.127	40.1668	2.00245		-124.127	40.1668	3.5113		-124.127	40.1668	41.9462
-124.112	40.1585	2.14821		-124.112	40.1585	3.41775		-124.112	40.1585	41.617
-124.096	40.1501	2.75962		-124.096	40.1501	2.80491		-124.096	40.1501	39.5789
-124.081	40.1418	2.97366		-124.081	40.1418	3.19464		-124.081	40.1418	39.2464
-124.066	40.1334	2.93443		-124.066	40.1334	3.115		-124.066	40.1334	38.8416
-124.051	40.1251	2.86764		-124.051	40.1251	2.60642		-124.051	40.1251	39.601
-124.036	40.1168	2.68673		-124.036	40.1168	2.98068		-124.036	40.1168	40.1919
-124.02	40.1084	3.25712		-124.02	40.1084	6.10787		-124.02	40.1084	39.6967
-124.005	40.1001	2.99746		-124.005	40.1001	2.85264		-124.005	40.1001	39.2539
-123.99	40.0917	3.07294		-123.99	40.0917	3.75612		-123.99	40.0917	39.6993
-123.975	40.0834	4.34802		-123.975	40.0834	3.41749		-123.975	40.0834	39.6553
-123.96	40.0751	3.22458		-123.96	40.0751	3.43508		-123.96	40.0751	39.7383
-123.944	40.0667	2.98788		-123.944	40.0667	3.32681		-123.944	40.0667	40.1483
-123.929	40.0584	3.03978		-123.929	40.0584	3.56807		-123.929	40.0584	40.4468
-123.914	40.05	3.23505		-123.914	40.05	3.30037		-123.914	40.05	39.9517
-123.899	40.0417	3.24344		-123.899	40.0417	3.91137		-123.899	40.0417	39.839
-123.884	40.0334	3.66267		-123.884	40.0334	3.14531		-123.884	40.0334	39.966
-123.869	40.025	3.80528		-123.869	40.025	3.07857		-123.869	40.025	39.7779
-123.853	40.0167	3.6075		-123.853	40.0167	3.51775		-123.853	40.0167	40.2001
-123.838	40.0083	3.45958		-123.838	40.0083	4.70432		-123.838	40.0083	40.2316
-123.823	40	3.50308		-123.823	40	4.56508		-123.823	40	41.1589
-124.345	40.2919	4.90239		-124.345	40.2919	5.85004		-124.345	40.2919	36.3652
-124.33	40.2836	3.87581		-124.33	40.2836	4.73493		-124.33	40.2836	37.0811
-124.315	40.2752	3.46663		-124.315	40.2752	3.27858		-124.315	40.2752	38.3943
-124.299	40.2669	3.05645		-124.299	40.2669	3.26735		-124.299	40.2669	39.3026
-124.284	40.2585	3.14241		-124.284	40.2585	2.94744		-124.284	40.2585	39.0485
-124.269	40.2502	2.7604		-124.269	40.2502	3.39462		-124.269	40.2502	40.2771
-124.254	40.2419	3.04413		-124.254	40.2419	4.5543		-124.254	40.2419	38.0864
-124.238	40.2335	3.77523		-124.238	40.2335	5.77398		-124.238	40.2335	38.1191
-124.223	40.2252	3.65454		-124.223	40.2252	2.15609		-124.223	40.2252	38.2626
-124.208	40.2168	2.81749		-124.208	40.2168	4.23229		-124.208	40.2168	38.6634
-124.192	40.2085	3.06376		-124.192	40.2085	2.4002		-124.192	40.2085	38.7086
-124.177	40.2002	2.36137		-124.177	40.2002	3.72764		-124.177	40.2002	40.0289
-124.162	40.1918	2.55557		-124.162	40.1918	2.77649		-124.162	40.1918	39.674
-124.147	40.1835	2.71983		-124.147	40.1835	2.71249		-124.147	40.1835	39.1089
-124.131	40.1751	2.21722		-124.131	40.1751	3.166		-124.131	40.1751	41.0172
-124.116	40.1668	2.27326		-124.116	40.1668	3.12274		-124.116	40.1668	40.6839
-124.101	40.1585	2.4791		-124.101	40.1585	3.21695		-124.101	40.1585	40.0249
-124.086	40.1501	2.87858		-124.086	40.1501	2.64434		-124.086	40.1501	39.331
-124.07	40.1418	2.83471		-124.07	40.1418	2.95983		-124.07	40.1418	38.9775
-124.055	40.1334	2.78574		-124.055	40.1334	2.55715		-124.055	40.1334	39.8828
-124.04	40.1251	3.06404		-124.04	40.1251	2.94815		-124.04	40.1251	38.8941
-124.025	40.1168	3.15351		-124.025	40.1168	2.64486		-124.025	40.1168	39.291
-124.009	40.1084	3.05292		-124.009	40.1084	2.62213		-124.009	40.1084	39.3717
-123.994	40.1001	3.31371		-123.994	40.1001	3.13397		-123.994	40.1001	39.1107
-123.979	40.0917	3.19517		-123.979	40.0917	3.39185		-123.979	40.0917	39.7326
-123.964	40.0834	3.32932		-123.964	40.0834	3.60278		-123.964	40.0834	39.7238
-123.949	40.0751	3.05752		-123.949	40.0751	3.37311		-123.949	40.0751	40.1368
-123.933	40.0667	3.71325		-123.933	40.0667	4.51228		-123.933	40.0667	40.2447
-123.918	40.0584	3.0535		-123.918	40.0584	3.77787		-123.918	40.0584	40.0137
-123.903	40.05	3.18062		-123.903	40.05	3.51485		-123.903	40.05	40.0312
-123.888	40.0417	3.47586		-123.888	40.0417	3.46221		-123.888	40.0417	39.8998
-123.873	40.0334	3.59234		-123.873	40.0334	3.80359		-123.873	40.0334	39.8971
-123.858	40.025	3.70657		-123.858	40.025	3.37396		-123.858	40.025	40.0009
-123.843	40.0167	3.26041		-123.843	40.0167	8.82813		-123.843	40.0167	40.7989
-123.827	40.0083	3.36843		-123.827	40.0083	3.80705		-123.827	40.0083	40.9964
-123.812	40	3.64524		-123.812	40	5.21644		-123.812	40	41.69
-124.35	40.3003	4.10496		-124.35	40.3003	3.99425		-124.35	40.3003	37.2657
-124.335	40.2919	3.89942		-124.335	40.2919	5.58304		-124.335	40.2919	37.9122
-124.319	40.2836	4.17268		-124.319	40.2836	3.48842		-124.319	40.2836	36.8328
-124.304	40.2752	2.39531		-124.304	40.2752	7.21703		-124.304	40.2752	39.0097
-124.289	40.2669	3.11896		-124.289	40.2669	3.25499		-124.289	40.2669	38.9529
-124.273	40.2585	2.99489		-124.273	40.2585	2.76705		-124.273	40.2585	39.7301
-124.258	40.2502	2.87717		-124.258	40.2502	3.70358		-124.258	40.2502	39.1219
-124.243	40.2419	3.38989		-124.243	40.2419	2.39193		-124.243	40.2419	38.7842
-124.227	40.2335	3.52842		-124.227	40.2335	2.71495		-124.227	40.2335	37.675
-124.212	40.2252	3.54786		-124.212	40.2252	2.45998		-124.212	40.2252	37.7655
-124.197	40.2168	3.37556		-124.197	40.2168	2.31015		-124.197	40.2168	38.5051
-124.181	40.2085	2.89769		-124.181	40.2085	2.55977		-124.181	40.2085	38.8993
-124.166	40.2002	2.82735		-124.166	40.2002	2.50537		-124.166	40.2002	39.5467
-124.151	40.1918	2.83561		-124.151	40.1918	2.43445		-124.151	40.1918	38.7107
-124.136	40.1835	2.60325		-124.136	40.1835	2.7704		-124.136	40.1835	39.1552
-124.12	40.1751	2.43004		-124.12	40.1751	2.88484		-124.12	40.1751	40.1971
-124.105	40.1668	2.20297		-124.105	40.1668	4.16799		-124.105	40.1668	39.9059
-124.09	40.1585	2.75737		-124.09	40.1585	3.0653		-124.09	40.1585	39.1718
-124.075	40.1501	2.64895		-124.075	40.1501	3.0325		-124.075	40.1501	39.4013
-124.059	40.1418	2.44278		-124.059	40.1418	3.48415		-124.059	40.1418	39.9789
-124.044	40.1334	2.68858		-124.044	40.1334	3.07482		-124.044	40.1334	39.8923
-124.029	40.1251	2.95054		-124.029	40.1251	3.22676		-124.029	40.1251	38.984
-124.014	40.1168	3.29455		-124.014	40.1168	4.24344		-124.014	40.1168	39.2471
-123.999	40.1084	3.10697		-123.999	40.1084	2.9359		-123.999	40.1084	39.0494
-123.983	40.1001	3.25095		-123.983	40.1001	2.95419		-123.983	40.1001	39.4187
-123.968	40.0917	3.2571		-123.968	40.0917	3.69854		-123.968	40.0917	39.7227
-123.953	40.0834	3.11335		-123.953	40.0834	3.58409		-123.953	40.0834	40.2993
-123.938	40.0751	3.55259		-123.938	40.0751	5.12261		-123.938	40.0751	40.1638
-123.923	40.0667	3.09547		-123.923	40.0667	3.47919		-123.923	40.0667	39.9491
-123.907	40.0584	3.34099		-123.907	40.0584	3.21661		-123.907	40.0584	39.9897
-123.892	40.05	3.41423		-123.892	40.05	3.5637		-123.892	40.05	39.8985
-123.877	40.0417	3.63157		-123.877	40.0417	3.44374		-123.877	40.0417	39.7401
-123.862	40.0334	3.49197		-123.862	40.0334	3.58374		-123.862	40.0334	39.9344
-123.847	40.025	3.75519		-123.847	40.025	3.30332		-123.847	40.025	40.4952
-123.832	40.0167	3.12795		-123.832	40.0167	5.17197		-123.832	40.0167	41.1584
-123.817	40.0083	3.40931		-123.817	40.0083	4.66397		-123.817	40.0083	41.7602
-123.801	40	3.59054		-123.801	40	3.51164		-123.801	40	41.344
-124.339	40.3003	4.10292		-124.339	40.3003	8.41754		-124.339	40.3003	37.5372
-124.324	40.2919	4.32252		-124.324	40.2919	3.48587		-124.324	40.2919	36.9173
-124.308	40.2836	3.49609		-124.308	40.2836	2.95826		-124.308	40.2836	38.6771
-124.293	40.2752	3.43071		-124.293	40.2752	3.55057		-124.293	40.2752	38.3467
-124.278	40.2669	3.12244		-124.278	40.2669	2.69191		-124.278	40.2669	39.4895
-124.262	40.2585	2.84892		-124.262	40.2585	2.76628		-124.262	40.2585	40.3348
-124.247	40.2502	2.98607		-124.247	40.2502	7.36461		-124.247	40.2502	38.4984
-124.232	40.2419	4.27221		-124.232	40.2419	3.44003		-124.232	40.2419	37.9725
-124.216	40.2335	3.20573		-124.216	40.2335	7.1553		-124.216	40.2335	38.5348
-124.201	40.2252	3.38271		-124.201	40.2252	2.55242		-124.201	40.2252	38.2156
-124.186	40.2168	3.38612		-124.186	40.2168	2.66543		-124.186	40.2168	37.8724
-124.17	40.2085	2.71248		-124.17	40.2085	3.20864		-124.17	40.2085	39.1313
-124.155	40.2002	2.51938		-124.155	40.2002	3.10735		-124.155	40.2002	40.0772
-124.14	40.1918	2.91757		-124.14	40.1918	2.35383		-124.14	40.1918	38.3376
-124.125	40.1835	2.5881		-124.125	40.1835	2.77621		-124.125	40.1835	39.8173
-124.109	40.1751	2.41884		-124.109	40.1751	3.45537		-124.109	40.1751	39.6723
-124.094	40.1668	3.09881		-124.094	40.1668	3.26726		-124.094	40.1668	38.6942
-124.079	40.1585	3.14036		-124.079	40.1585	4.13535		-124.079	40.1585	39.6112
-124.064	40.1501	2.67307		-124.064	40.1501	2.75999		-124.064	40.1501	40.1468
-124.048	40.1418	2.8748		-124.048	40.1418	2.44231		-124.048	40.1418	39.864
-124.033	40.1334	2.92777		-124.033	40.1334	2.49844		-124.033	40.1334	39.6267
-124.018	40.1251	3.15392		-124.018	40.1251	3.30616		-124.018	40.1251	38.7597
-124.003	40.1168	3.06809		-124.003	40.1168	2.83517		-124.003	40.1168	38.9718
-123.988	40.1084	3.67649		-123.988	40.1084	5.11861		-123.988	40.1084	39.1746
-123.972	40.1001	2.98402		-123.972	40.1001	4.77967		-123.972	40.1001	39.7119
-123.957	40.0917	3.53665		-123.957	40.0917	3.92103		-123.957	40.0917	40.0635
-123.942	40.0834	3.67636		-123.942	40.0834	3.87965		-123.942	40.0834	39.9835
-123.927	40.0751	3.09715		-123.927	40.0751	7.8517		-123.927	40.0751	39.8781
-123.912	40.0667	3.31442		-123.912	40.0667	3.29549		-123.912	40.0667	40.1463
-123.896	40.0584	3.37841		-123.896	40.0584	3.36481		-123.896	40.0584	40.1878
-123.881	40.05	3.4423		-123.881	40.05	3.52511		-123.881	40.05	40.0528
-123.866	40.0417	3.45822		-123.866	40.0417	3.82497		-123.866	40.0417	39.7839
-123.851	40.0334	3.43794		-123.851	40.0334	4.0395		-123.851	40.0334	40.4512
-123.836	40.025	3.64366		-123.836	40.025	4.36988		-123.836	40.025	41.1599
-123.821	40.0167	3.55757		-123.821	40.0167	3.4474		-123.821	40.0167	40.6121
-123.806	40.0083	3.70944		-123.806	40.0083	3.34388		-123.806	40.0083	40.6634
-123.79	40	4.06684		-123.79	40	10.7631		-123.79	40	39.993
-124.343	40.3086	4.18611		-124.343	40.3086	3.8893		-124.343	40.3086	37.3745
-124.328	40.3003	4.18078		-124.328	40.3003	8.48597		-124.328	40.3003	37.2519
-124.313	40.2919	4.10229		-124.313	40.2919	3.08149		-124.313	40.2919	37.7808
-124.297	40.2836	3.63576		-124.297	40.2836	3.02874		-124.297	40.2836	37.9367
-124.282	40.2752	3.32579		-124.282	40.2752	2.82432		-124.282	40.2752	38.8341
-124.267	40.2669	3.14811		-124.267	40.2669	3.12591		-124.267	40.2669	39.3088
-124.251	40.2585	2.79401		-124.251	40.2585	3.25556		-124.251	40.2585	39.5575
-124.236	40.2502	3.31042		-124.236	40.2502	2.67534		-124.236	40.2502	37.9697
-124.221	40.2419	4.19702		-124.221	40.2419	3.37983		-124.221	40.2419	38.1266
-124.205	40.2335	3.30865		-124.205	40.2335	6.79121		-124.205	40.2335	38.628
-124.19	40.2252	3.3597		-124.19	40.2252	2.85025		-124.19	40.2252	38.3191
-124.175	40.2168	3.0587		-124.175	40.2168	2.62829		-124.175	40.2168	38.6297
-124.16	40.2085	3.30025		-124.16	40.2085	2.23542		-124.16	40.2085	39.0549
-124.144	40.2002	2.92975		-124.144	40.2002	2.57945		-124.144	40.2002	38.7039
-124.129	40.1918	2.75813		-124.129	40.1918	2.8029		-124.129	40.1918	38.836
-124.114	40.1835	2.74572		-124.114	40.1835	2.62121		-124.114	40.1835	38.7961
-124.099	40.1751	2.95235		-124.099	40.1751	3.08766		-124.099	40.1751	38.3351
-124.083	40.1668	2.78905		-124.083	40.1668	4.72136		-124.083	40.1668	39.3793
-124.068	40.1585	2.80911		-124.068	40.1585	2.79043		-124.068	40.1585	39.227
-124.053	40.1501	2.54354		-124.053	40.1501	4.82915		-124.053	40.1501	39.627
-124.038	40.1418	2.93677		-124.038	40.1418	2.63869		-124.038	40.1418	39.3382
-124.022	40.1334	3.89542		-124.022	40.1334	3.86056		-124.022	40.1334	38.7618
-124.007	40.1251	3.04881		-124.007	40.1251	3.37497		-124.007	40.1251	39.297
-123.992	40.1168	3.0888		-123.992	40.1168	2.54644		-123.992	40.1168	39.6336
-123.977	40.1084	3.26406		-123.977	40.1084	2.57324		-123.977	40.1084	39.5714
-123.961	40.1001	3.40409		-123.961	40.1001	3.64979		-123.961	40.1001	39.6767
-123.946	40.0917	3.40835		-123.946	40.0917	3.1142		-123.946	40.0917	40.1438
-123.931	40.0834	3.49719		-123.931	40.0834	3.21015		-123.931	40.0834	39.6531
-123.916	40.0751	3.3412		-123.916	40.0751	3.01275		-123.916	40.0751	39.7979
-123.901	40.0667	3.41643		-123.901	40.0667	3.13846		-123.901	40.0667	40.0755
-123.886	40.0584	3.30241		-123.886	40.0584	3.37273		-123.886	40.0584	40.4038
-123.87	40.05	3.65831		-123.87	40.05	3.82381		-123.87	40.05	40.2157
-123.855	40.0417	3.30103		-123.855	40.0417	4.95781		-123.855	40.0417	40.0507
-123.84	40.0334	2.99073		-123.84	40.0334	6.27164		-123.84	40.0334	40.4534
-123.825	40.025	3.35045		-123.825	40.025	4.13252		-123.825	40.025	41.0677
-123.81	40.0167	3.76263		-123.81	40.0167	3.06348		-123.81	40.0167	40.9542
-123.795	40.0083	4.05779		-123.795	40.0083	4.17191		-123.795	40.0083	39.665
-123.78	40	4.2033		-123.78	40	12.769		-123.78	40	38.956
-124.348	40.3169	4.74488		-124.348	40.3169	7.66701		-124.348	40.3169	36.3962
-124.332	40.3086	4.28558		-124.332	40.3086	5.5596		-124.332	40.3086	37.6294
-124.317	40.3003	4.24069		-124.317	40.3003	6.44008		-124.317	40.3003	37.3655
-124.302	40.2919	3.97324		-124.302	40.2919	2.66127		-124.302	40.2919	37.8938
-124.286	40.2836	3.72646		-124.286	40.2836	2.54175		-124.286	40.2836	38.0288
-124.271	40.2752	3.54117		-124.271	40.2752	2.57275		-124.271	40.2752	38.1414
-124.256	40.2669	3.66842		-124.256	40.2669	2.61094		-124.256	40.2669	38.061
-124.24	40.2585	3.25815		-124.24	40.2585	2.44358		-124.24	40.2585	38.4944
-124.225	40.2502	3.44551		-124.225	40.2502	2.76459		-124.225	40.2502	37.5911
-124.21	40.2419	3.35806		-124.21	40.2419	2.74041		-124.21	40.2419	38.5423
-124.195	40.2335	3.8229		-124.195	40.2335	4.64554		-124.195	40.2335	38.625
-124.179	40.2252	2.94845		-124.179	40.2252	3.20543		-124.179	40.2252	39.1035
-124.164	40.2168	3.06119		-124.164	40.2168	2.84714		-124.164	40.2168	38.7391
-124.149	40.2085	2.92906		-124.149	40.2085	3.1222		-124.149	40.2085	39.0099
-124.133	40.2002	3.06704		-124.133	40.2002	2.32697		-124.133	40.2002	38.2563
-124.118	40.1918	3.0431		-124.118	40.1918	2.15194		-124.118	40.1918	38.5507
-124.103	40.1835	2.91454		-124.103	40.1835	2.58068		-124.103	40.1835	38.555
-124.088	40.1751	2.69954		-124.088	40.1751	3.22184		-124.088	40.1751	39.3737
-124.072	40.1668	2.62257		-124.072	40.1668	3.34203		-124.072	40.1668	39.9738
-124.057	40.1585	3.07145		-124.057	40.1585	2.94654		-124.057	40.1585	38.7241
-124.042	40.1501	3.14419		-124.042	40.1501	3.27376		-124.042	40.1501	38.8816
-124.027	40.1418	3.17448		-124.027	40.1418	5.52579		-124.027	40.1418	39.1676
-124.011	40.1334	3.10687		-124.011	40.1334	7.13041		-124.011	40.1334	38.9389
-123.996	40.1251	3.23647		-123.996	40.1251	3.21267		-123.996	40.1251	38.8313
-123.981	40.1168	3.08399		-123.981	40.1168	3.17033		-123.981	40.1168	39.5778
-123.966	40.1084	3.64329		-123.966	40.1084	3.31007		-123.966	40.1084	39.5199
-123.951	40.1001	3.29691		-123.951	40.1001	3.3425		-123.951	40.1001	39.9199
-123.935	40.0917	3.61303		-123.935	40.0917	3.91171		-123.935	40.0917	39.2213
-123.92	40.0834	3.89441		-123.92	40.0834	3.88382		-123.92	40.0834	39.2657
-123.905	40.0751	3.1058		-123.905	40.0751	4.09812		-123.905	40.0751	40.326
-123.89	40.0667	3.05333		-123.89	40.0667	4.20896		-123.89	40.0667	41.0469
-123.875	40.0584	3.26357		-123.875	40.0584	3.88989		-123.875	40.0584	40.754
-123.86	40.05	3.6551		-123.86	40.05	3.60134		-123.86	40.05	39.6589
-123.844	40.0417	3.43748		-123.844	40.0417	3.86172		-123.844	40.0417	40.8162
-123.829	40.0334	3.53797		-123.829	40.0334	3.50097		-123.829	40.0334	40.8878
-123.814	40.025	3.74567		-123.814	40.025	3.25031		-123.814	40.025	40.9745
-123.799	40.0167	3.98939		-123.799	40.0167	3.98947		-123.799	40.0167	40.1898
-123.784	40.0083	3.69745		-123.784	40.0083	8.45373		-123.784	40.0083	39.3754
-123.769	40	3.93103		-123.769	40	3.82771		-123.769	40	40.8918
-124.337	40.3169	3.69194		-124.337	40.3169	5.59092		-124.337	40.3169	37.0586
-124.321	40.3086	4.32879		-124.321	40.3086	3.8078		-124.321	40.3086	36.6554
-124.306	40.3003	5.55486		-124.306	40.3003	5.35837		-124.306	40.3003	35.9837
-124.291	40.2919	3.79004		-124.291	40.2919	2.85448		-124.291	40.2919	37.308
-124.275	40.2836	3.25682		-124.275	40.2836	2.76344		-124.275	40.2836	38.6143
-124.26	40.2752	3.44173		-124.26	40.2752	2.53349		-124.26	40.2752	38.2943
-124.245	40.2669	4.0608		-124.245	40.2669	2.29124		-124.245	40.2669	37.3882
-124.229	40.2585	3.29449		-124.229	40.2585	2.54906		-124.229	40.2585	38.1537
-124.214	40.2502	3.69565		-124.214	40.2502	2.36685		-124.214	40.2502	37.7222
-124.199	40.2419	3.65104		-124.199	40.2419	2.39594		-124.199	40.2419	38.3541
-124.184	40.2335	3.5095		-124.184	40.2335	2.76867		-124.184	40.2335	38.3087
-124.168	40.2252	2.7725		-124.168	40.2252	3.75123		-124.168	40.2252	39.0506
-124.153	40.2168	3.47378		-124.153	40.2168	2.39481		-124.153	40.2168	37.9098
-124.138	40.2085	3.03204		-124.138	40.2085	2.62488		-124.138	40.2085	38.6517
-124.122	40.2002	3.14139		-124.122	40.2002	2.52249		-124.122	40.2002	37.8454
-124.107	40.1918	2.756		-124.107	40.1918	6.9374		-124.107	40.1918	38.4008
-124.092	40.1835	2.71603		-124.092	40.1835	2.69997		-124.092	40.1835	39.4625
-124.077	40.1751	2.9036		-124.077	40.1751	2.73939		-124.077	40.1751	38.9527
-124.061	40.1668	2.74454		-124.061	40.1668	3.14121		-124.061	40.1668	39.395
-124.046	40.1585	3.11295		-124.046	40.1585	2.6315		-124.046	40.1585	38.9128
-124.031	40.1501	3.03889		-124.031	40.1501	3.52233		-124.031	40.1501	39.2711
-124.016	40.1418	3.06578		-124.016	40.1418	3.63785		-124.016	40.1418	38.9729
-124.001	40.1334	3.69638		-124.001	40.1334	3.34202		-124.001	40.1334	38.6674
-123.985	40.1251	2.69611		-123.985	40.1251	8.0477		-123.985	40.1251	39.5747
-123.97	40.1168	3.40639		-123.97	40.1168	3.9582		-123.97	40.1168	39.5074
-123.955	40.1084	3.50599		-123.955	40.1084	3.26232		-123.955	40.1084	39.9679
-123.94	40.1001	3.64834		-123.94	40.1001	3.61696		-123.94	40.1001	39.5672
-123.924	40.0917	3.69737		-123.924	40.0917	3.7117		-123.924	40.0917	39.3056
-123.909	40.0834	3.47944		-123.909	40.0834	3.16842		-123.909	40.0834	39.5555
-123.894	40.0751	3.31698		-123.894	40.0751	3.53965		-123.894	40.0751	40.5342
-123.879	40.0667	3.57507		-123.879	40.0667	5.48601		-123.879	40.0667	40.8716
-123.864	40.0584	3.37027		-123.864	40.0584	4.36495		-123.864	40.0584	40.0987
-123.849	40.05	3.66074		-123.849	40.05	3.39421		-123.849	40.05	40.1345
-123.833	40.0417	3.60502		-123.833	40.0417	3.77706		-123.833	40.0417	40.4926
-123.818	40.0334	3.17457		-123.818	40.0334	3.63814		-123.818	40.0334	41.6867
-123.803	40.025	3.54187		-123.803	40.025	5.07882		-123.803	40.025	40.813
-123.788	40.0167	4.26174		-123.788	40.0167	4.92808		-123.788	40.0167	39.3466
-123.773	40.0083	3.93466		-123.773	40.0083	3.69145		-123.773	40.0083	40.7053
-123.758	40	3.40353		-123.758	40	4.62751		-123.758	40	41.9275
-124.341	40.3253	4.48159		-124.341	40.3253	8.05502		-124.341	40.3253	36.9891
-124.326	40.3169	4.22712		-124.326	40.3169	7.96237		-124.326	40.3169	36.8168
-124.311	40.3086	3.77205		-124.311	40.3086	4.47945		-124.311	40.3086	36.7847
-124.295	40.3003	5.26749		-124.295	40.3003	5.24095		-124.295	40.3003	36.3078
-124.28	40.2919	3.19724		-124.28	40.2919	3.05637		-124.28	40.2919	38.3283
-124.265	40.2836	3.61268		-124.265	40.2836	2.64583		-124.265	40.2836	37.9895
-124.249	40.2752	3.93962		-124.249	40.2752	2.87667		-124.249	40.2752	37.1498
-124.234	40.2669	3.87174		-124.234	40.2669	2.45681		-124.234	40.2669	37.3255
-124.219	40.2585	3.64778		-124.219	40.2585	2.69134		-124.219	40.2585	37.2396
-124.203	40.2502	3.92823		-124.203	40.2502	2.79107		-124.203	40.2502	37.4244
-124.188	40.2419	3.60508		-124.188	40.2419	2.49988		-124.188	40.2419	37.9998
-124.173	40.2335	3.38094		-124.173	40.2335	2.68452		-124.173	40.2335	38.3381
-124.157	40.2252	3.65721		-124.157	40.2252	2.3698		-124.157	40.2252	37.9181
-124.142	40.2168	3.35572		-124.142	40.2168	2.76169		-124.142	40.2168	38.2317
-124.127	40.2085	3.803		-124.127	40.2085	4.03278		-124.127	40.2085	38.4109
-124.112	40.2002	3.03344		-124.112	40.2002	2.64893		-124.112	40.2002	38.4792
-124.096	40.1918	2.89267		-124.096	40.1918	3.1384		-124.096	40.1918	38.8389
-124.081	40.1835	2.88414		-124.081	40.1835	2.40425		-124.081	40.1835	39.2554
-124.066	40.1751	2.77306		-124.066	40.1751	2.61672		-124.066	40.1751	39.6725
-124.051	40.1668	2.84302		-124.051	40.1668	2.69577		-124.051	40.1668	39.2336
-124.035	40.1585	3.07018		-124.035	40.1585	3.02345		-124.035	40.1585	38.9989
-124.02	40.1501	3.12453		-124.02	40.1501	3.00744		-124.02	40.1501	39.2916
-124.005	40.1418	2.60703		-124.005	40.1418	6.76599		-124.005	40.1418	38.9264
-123.99	40.1334	3.59545		-123.99	40.1334	2.69495		-123.99	40.1334	39.4395
-123.974	40.1251	2.59386		-123.974	40.1251	4.92752		-123.974	40.1251	39.8978
-123.959	40.1168	3.70375		-123.959	40.1168	3.18089		-123.959	40.1168	39.7014
-123.944	40.1084	3.37988		-123.944	40.1084	3.89651		-123.944	40.1084	39.8472
-123.929	40.1001	4.24768		-123.929	40.1001	5.22997		-123.929	40.1001	39.3235
-123.914	40.0917	3.56771		-123.914	40.0917	3.30457		-123.914	40.0917	39.1917
-123.898	40.0834	2.91927		-123.898	40.0834	3.753		-123.898	40.0834	40.669
-123.883	40.0751	3.25239		-123.883	40.0751	3.23373		-123.883	40.0751	40.9499
-123.868	40.0667	3.49839		-123.868	40.0667	3.20493		-123.868	40.0667	40.3574
-123.853	40.0584	3.59801		-123.853	40.0584	4.05085		-123.853	40.0584	39.7837
-123.838	40.05	3.77073		-123.838	40.05	3.75692		-123.838	40.05	40.1808
-123.823	40.0417	3.50063		-123.823	40.0417	3.67515		-123.823	40.0417	40.7287
-123.807	40.0334	3.67068		-123.807	40.0334	3.41737		-123.807	40.0334	41.3951
-123.792	40.025	4.79075		-123.792	40.025	7.69198		-123.792	40.025	39.5003
-123.777	40.0167	3.64458		-123.777	40.0167	3.88608		-123.777	40.0167	41.1919
-123.762	40.0083	3.60638		-123.762	40.0083	3.77256		-123.762	40.0083	41.5798
-123.747	40	3.57427		-123.747	40	3.62135		-123.747	40	41.5453
-124.361	40.342	4.60947		-124.361	40.342	4.95444		-124.361	40.342	36.2782
-124.346	40.3336	4.05319		-124.346	40.3336	4.67922		-124.346	40.3336	37.464
-124.33	40.3253	4.78374		-124.33	40.3253	4.2779		-124.33	40.3253	36.8155
-124.315	40.3169	4.04541		-124.315	40.3169	8.16961		-124.315	40.3169	37.2827
-124.3	40.3086	4.70026		-124.3	40.3086	6.04389		-124.3	40.3086	36.118
-124.284	40.3003	4.04435		-124.284	40.3003	3.06845		-124.284	40.3003	36.8876
-124.269	40.2919	3.47016		-124.269	40.2919	2.80782		-124.269	40.2919	37.8956
-124.254	40.2836	4.05666		-124.254	40.2836	2.70258		-124.254	40.2836	36.8315
-124.238	40.2752	4.07878		-124.238	40.2752	5.66928		-124.238	40.2752	36.4808
-124.223	40.2669	4.00365		-124.223	40.2669	2.95451		-124.223	40.2669	36.9932
-124.208	40.2585	4.01585		-124.208	40.2585	5.23012		-124.208	40.2585	37.6581
-124.192	40.2502	4.41223		-124.192	40.2502	4.45488		-124.192	40.2502	37.4604
-124.177	40.2419	4.30701		-124.177	40.2419	5.37559		-124.177	40.2419	38.2999
-124.162	40.2335	3.76858		-124.162	40.2335	3.19227		-124.162	40.2335	37.6914
-124.146	40.2252	3.75944		-124.146	40.2252	2.44315		-124.146	40.2252	37.815
-124.131	40.2168	3.50575		-124.131	40.2168	2.54671		-124.131	40.2168	38.0699
-124.116	40.2085	3.483		-124.116	40.2085	3.18047		-124.116	40.2085	37.5421
-124.101	40.2002	2.83916		-124.101	40.2002	3.42193		-124.101	40.2002	38.9757
-124.085	40.1918	2.95052		-124.085	40.1918	3.03469		-124.085	40.1918	38.4137
-124.07	40.1835	2.97642		-124.07	40.1835	2.76526		-124.07	40.1835	38.4314
-124.055	40.1751	3.0515		-124.055	40.1751	3.0476		-124.055	40.1751	38.6164
-124.04	40.1668	3.09797		-124.04	40.1668	2.60599		-124.04	40.1668	38.8317
-124.024	40.1585	3.32956		-124.024	40.1585	3.13531		-124.024	40.1585	38.6655
-124.009	40.1501	3.2087		-124.009	40.1501	7.18659		-124.009	40.1501	38.8292
-123.994	40.1418	3.71544		-123.994	40.1418	3.41359		-123.994	40.1418	39.0919
-123.979	40.1334	3.77101		-123.979	40.1334	3.9394		-123.979	40.1334	39.5646
-123.963	40.1251	3.81073		-123.963	40.1251	2.98077		-123.963	40.1251	39.7573
-123.948	40.1168	3.44822		-123.948	40.1168	4.01352		-123.948	40.1168	39.6004
-123.933	40.1084	3.90168		-123.933	40.1084	3.32126		-123.933	40.1084	39.4591
-123.918	40.1001	3.83115		-123.918	40.1001	3.17689		-123.918	40.1001	39.2784
-123.903	40.0917	3.47184		-123.903	40.0917	3.07763		-123.903	40.0917	39.5367
-123.888	40.0834	3.84251		-123.888	40.0834	4.3322		-123.888	40.0834	40.4459
-123.872	40.0751	3.28673		-123.872	40.0751	3.29751		-123.872	40.0751	41.1354
-123.857	40.0667	3.88276		-123.857	40.0667	3.92374		-123.857	40.0667	39.9099
-123.842	40.0584	4.73926		-123.842	40.0584	4.4408		-123.842	40.0584	39.9236
-123.827	40.05	3.98547		-123.827	40.05	3.76707		-123.827	40.05	39.7606
-123.812	40.0417	3.3428		-123.812	40.0417	3.73115		-123.812	40.0417	41.0541
-123.797	40.0334	3.95523		-123.797	40.0334	5.96506		-123.797	40.0334	39.7852
-123.781	40.025	4.06999		-123.781	40.025	5.5714		-123.781	40.025	39.8101
-123.766	40.0167	3.50764		-123.766	40.0167	4.53776		-123.766	40.0167	41.5337
-123.751	40.0083	3.73297		-123.751	40.0083	3.36984		-123.751	40.0083	41.7225
-123.736	40	3.51289		-123.736	40	3.86432		-123.736	40	41.5542
-124.35	40.342	4.40004		-124.35	40.342	8.0008		-124.35	40.342	37.2392
-124.335	40.3336	4.35141		-124.335	40.3336	7.97484		-124.335	40.3336	37.2645
-124.319	40.3253	4.68454		-124.319	40.3253	4.06639		-124.319	40.3253	36.8952
-124.304	40.3169	4.94678		-124.304	40.3169	5.62361		-124.304	40.3169	36.854
-124.289	40.3086	4.70077		-124.289	40.3086	3.30607		-124.289	40.3086	36.5109
-124.273	40.3003	3.16734		-124.273	40.3003	3.64078		-124.273	40.3003	38.2432
-124.258	40.2919	3.32778		-124.258	40.2919	3.05341		-124.258	40.2919	38.1034
-124.243	40.2836	4.70341		-124.243	40.2836	4.42461		-124.243	40.2836	37.0867
-124.227	40.2752	3.08037		-124.227	40.2752	5.91725		-124.227	40.2752	37.1653
-124.212	40.2669	4.4798		-124.212	40.2669	3.26073		-124.212	40.2669	36.8451
-124.197	40.2585	4.4221		-124.197	40.2585	5.31112		-124.197	40.2585	37.2808
-124.181	40.2502	4.97303		-124.181	40.2502	4.83026		-124.181	40.2502	37.2304
-124.166	40.2419	4.09872		-124.166	40.2419	3.55129		-124.166	40.2419	37.4336
-124.151	40.2335	5.11732		-124.151	40.2335	4.54372		-124.151	40.2335	36.8168
-124.136	40.2252	3.66069		-124.136	40.2252	2.60036		-124.136	40.2252	37.8316
-124.12	40.2168	3.17634		-124.12	40.2168	3.36516		-124.12	40.2168	38.1762
-124.105	40.2085	3.31708		-124.105	40.2085	3.45381		-124.105	40.2085	38.6015
-124.09	40.2002	2.73241		-124.09	40.2002	2.8512		-124.09	40.2002	39.2746
-124.074	40.1918	3.0273		-124.074	40.1918	2.4999		-124.074	40.1918	38.5233
-124.059	40.1835	3.03363		-124.059	40.1835	2.69631		-124.059	40.1835	38.647
-124.044	40.1751	3.1218		-124.044	40.1751	2.72501		-124.044	40.1751	38.5226
-124.029	40.1668	3.2106		-124.029	40.1668	2.76731		-124.029	40.1668	38.6892
-124.013	40.1585	3.47623		-124.013	40.1585	2.60837		-124.013	40.1585	38.4801
-123.998	40.1501	3.95868		-123.998	40.1501	7.5035		-123.998	40.1501	38.2854
-123.983	40.1418	3.7096		-123.983	40.1418	3.56621		-123.983	40.1418	38.8483
-123.968	40.1334	3.68245		-123.968	40.1334	2.90183		-123.968	40.1334	39.388
-123.953	40.1251	3.76276		-123.953	40.1251	3.18001		-123.953	40.1251	39.3195
-123.937	40.1168	4.27421		-123.937	40.1168	3.60112		-123.937	40.1168	39.037
-123.922	40.1084	3.84096		-123.922	40.1084	3.9656		-123.922	40.1084	39.1687
-123.907	40.1001	3.99191		-123.907	40.1001	3.49368		-123.907	40.1001	39.1192
-123.892	40.0917	3.28031		-123.892	40.0917	3.57466		-123.892	40.0917	39.8687
-123.877	40.0834	3.47491		-123.877	40.0834	3.45599		-123.877	40.0834	40.3326
-123.861	40.0751	3.49273		-123.861	40.0751	3.16487		-123.861	40.0751	40.6388
-123.846	40.0667	3.57465		-123.846	40.0667	4.33618		-123.846	40.0667	40.328
-123.831	40.0584	3.56763		-123.831	40.0584	4.87539		-123.831	40.0584	40.1336
-123.816	40.05	3.41537		-123.816	40.05	3.83593		-123.816	40.05	40.8899
-123.801	40.0417	3.38033		-123.801	40.0417	4.8864		-123.801	40.0417	41.3519
-123.786	40.0334	4.10534		-123.786	40.0334	12.2606		-123.786	40.0334	39.0851
-123.771	40.025	3.91388		-123.771	40.025	3.87875		-123.771	40.025	40.5119
-123.755	40.0167	3.23671		-123.755	40.0167	6.33537		-123.755	40.0167	41.9879
-123.74	40.0083	3.3867		-123.74	40.0083	4.11754		-123.74	40.0083	42.0561
-123.725	40	3.3986		-123.725	40	4.65876		-123.725	40	42.0469
-124.355	40.3503	4.87225		-124.355	40.3503	4.22		-124.355	40.3503	36.8379
-124.339	40.342	4.34336		-124.339	40.342	3.86465		-124.339	40.342	36.9132
-124.324	40.3336	4.30372		-124.324	40.3336	8.13549		-124.324	40.3336	37.1244
-124.308	40.3253	4.23844		-124.308	40.3253	7.81523		-124.308	40.3253	36.7867
-124.293	40.3169	5.11367		-124.293	40.3169	6.96654		-124.293	40.3169	36.1846
-124.278	40.3086	4.22728		-124.278	40.3086	2.86024		-124.278	40.3086	37.2952
-124.262	40.3003	3.58205		-124.262	40.3003	2.43762		-124.262	40.3003	38.0456
-124.247	40.2919	5.00624		-124.247	40.2919	3.10062		-124.247	40.2919	36.9435
-124.232	40.2836	4.12535		-124.232	40.2836	3.86988		-124.232	40.2836	37.997
-124.216	40.2752	4.16011		-124.216	40.2752	2.29702		-124.216	40.2752	37.2405
-124.201	40.2669	4.03698		-124.201	40.2669	2.36793		-124.201	40.2669	37.6524
-124.186	40.2585	3.77904		-124.186	40.2585	7.1076		-124.186	40.2585	36.9659
-124.17	40.2502	4.64041		-124.17	40.2502	8.23114		-124.17	40.2502	36.9829
-124.155	40.2419	3.9588		-124.155	40.2419	6.05623		-124.155	40.2419	38.315
-124.14	40.2335	3.45476		-124.14	40.2335	4.67392		-124.14	40.2335	37.6702
-124.125	40.2252	3.96306		-124.125	40.2252	5.327		-124.125	40.2252	38.1499
-124.109	40.2168	3.58097		-124.109	40.2168	2.70553		-124.109	40.2168	37.815
-124.094	40.2085	3.10602		-124.094	40.2085	2.50161		-124.094	40.2085	38.6492
-124.079	40.2002	3.0013		-124.079	40.2002	2.53206		-124.079	40.2002	38.5988
-124.064	40.1918	2.95985		-124.064	40.1918	2.75646		-124.064	40.1918	38.5693
-124.048	40.1835	2.87921		-124.048	40.1835	2.79967		-124.048	40.1835	38.813
-124.033	40.1751	3.07956		-124.033	40.1751	3.10938		-124.033	40.1751	38.8604
-124.018	40.1668	3.06583		-124.018	40.1668	3.80775		-124.018	40.1668	38.7448
-124.003	40.1585	3.46119		-124.003	40.1585	7.51281		-124.003	40.1585	38.4565
-123.987	40.1501	3.63628		-123.987	40.1501	3.07691		-123.987	40.1501	39.2454
-123.972	40.1418	3.63356		-123.972	40.1418	3.93412		-123.972	40.1418	38.8479
-123.957	40.1334	2.97973		-123.957	40.1334	5.26064		-123.957	40.1334	39.6713
-123.942	40.1251	3.57195		-123.942	40.1251	3.02297		-123.942	40.1251	39.5484
-123.926	40.1168	3.44046		-123.926	40.1168	3.32196		-123.926	40.1168	39.7877
-123.911	40.1084	3.44064		-123.911	40.1084	7.89226		-123.911	40.1084	39.0124
-123.896	40.1001	3.93063		-123.896	40.1001	3.55109		-123.896	40.1001	39.5007
-123.881	40.0917	3.34769		-123.881	40.0917	3.30272		-123.881	40.0917	40.1576
-123.866	40.0834	3.54823		-123.866	40.0834	3.52213		-123.866	40.0834	40.2812
-123.851	40.0751	4.42378		-123.851	40.0751	4.68791		-123.851	40.0751	40.0887
-123.835	40.0667	4.11921		-123.835	40.0667	3.34564		-123.835	40.0667	39.5911
-123.82	40.0584	3.87826		-123.82	40.0584	3.5149		-123.82	40.0584	39.9105
-123.805	40.05	3.75446		-123.805	40.05	4.19889		-123.805	40.05	41.1687
-123.79	40.0417	4.35807		-123.79	40.0417	7.08373		-123.79	40.0417	39.4397
-123.775	40.0334	4.61485		-123.775	40.0334	8.17757		-123.775	40.0334	38.9974
-123.76	40.025	3.59368		-123.76	40.025	4.11995		-123.76	40.025	41.7448
-123.745	40.0167	3.17655		-123.745	40.0167	9.67482		-123.745	40.0167	42.244
-123.729	40.0083	3.30886		-123.729	40.0083	4.71118		-123.729	40.0083	42.2504
-123.714	40	3.56733		-123.714	40	4.70928		-123.714	40	41.2453
-124.359	40.3586	4.96587		-124.359	40.3586	4.77172		-124.359	40.3586	36.5371
-124.344	40.3503	4.52399		-124.344	40.3503	5.12112		-124.344	40.3503	37.1496
-124.328	40.342	4.93687		-124.328	40.342	4.12629		-124.328	40.342	36.4499
-124.313	40.3336	4.47176		-124.313	40.3336	7.90698		-124.313	40.3336	36.8736
-124.298	40.3253	4.25858		-124.298	40.3253	7.41547		-124.298	40.3253	36.5206
-124.282	40.3169	4.68754		-124.282	40.3169	4.90127		-124.282	40.3169	36.2959
-124.267	40.3086	4.25433		-124.267	40.3086	2.59476		-124.267	40.3086	37.1738
-124.251	40.3003	3.82581		-124.251	40.3003	2.92541		-124.251	40.3003	37.0141
-124.236	40.2919	3.18272		-124.236	40.2919	4.96748		-124.236	40.2919	38.0906
-124.221	40.2836	3.91919		-124.221	40.2836	4.69115		-124.221	40.2836	37.9067
-124.205	40.2752	3.52848		-124.205	40.2752	4.68748		-124.205	40.2752	36.8566
-124.19	40.2669	4.51796		-124.19	40.2669	3.63011		-124.19	40.2669	37.5948
-124.175	40.2585	4.01619		-124.175	40.2585	7.00969		-124.175	40.2585	37.0467
-124.16	40.2502	3.97557		-124.16	40.2502	3.00931		-124.16	40.2502	37.6289
-124.144	40.2419	4.17665		-124.144	40.2419	2.53197		-124.144	40.2419	37.9814
-124.129	40.2335	3.9015		-124.129	40.2335	2.85084		-124.129	40.2335	37.9803
-124.114	40.2252	3.52933		-124.114	40.2252	2.91715		-124.114	40.2252	37.9733
-124.098	40.2168	3.39045		-124.098	40.2168	2.49224		-124.098	40.2168	38.2178
-124.083	40.2085	3.07599		-124.083	40.2085	2.43875		-124.083	40.2085	38.7282
-124.068	40.2002	3.20269		-124.068	40.2002	2.64032		-124.068	40.2002	37.9988
-124.053	40.1918	2.93292		-124.053	40.1918	3.03167		-124.053	40.1918	38.1942
-124.037	40.1835	3.07588		-124.037	40.1835	2.69029		-124.037	40.1835	38.3669
-124.022	40.1751	3.37445		-124.022	40.1751	2.4345		-124.022	40.1751	38.5926
-124.007	40.1668	3.22844		-124.007	40.1668	2.8715		-124.007	40.1668	38.8469
-123.992	40.1585	3.64252		-123.992	40.1585	3.00221		-123.992	40.1585	38.9374
-123.976	40.1501	4.29042		-123.976	40.1501	4.51664		-123.976	40.1501	38.9958
-123.961	40.1418	3.26554		-123.961	40.1418	7.86771		-123.961	40.1418	39.0702
-123.946	40.1334	3.64856		-123.946	40.1334	3.18065		-123.946	40.1334	39.3839
-123.931	40.1251	3.57283		-123.931	40.1251	3.13721		-123.931	40.1251	39.4819
-123.916	40.1168	3.97592		-123.916	40.1168	3.67786		-123.916	40.1168	38.9915
-123.9	40.1084	3.648		-123.9	40.1084	5.06608		-123.9	40.1084	39.0942
-123.885	40.1001	3.77219		-123.885	40.1001	3.68474		-123.885	40.1001	39.4929
-123.87	40.0917	3.36498		-123.87	40.0917	3.25528		-123.87	40.0917	40.0459
-123.855	40.0834	3.80428		-123.855	40.0834	3.49125		-123.855	40.0834	39.8256
-123.84	40.0751	4.08647		-123.84	40.0751	3.49231		-123.84	40.0751	39.7796
-123.824	40.0667	3.94426		-123.824	40.0667	3.72395		-123.824	40.0667	39.7718
-123.809	40.0584	3.89587		-123.809	40.0584	3.33237		-123.809	40.0584	40.0985
-123.794	40.05	3.99343		-123.794	40.05	8.28306		-123.794	40.05	40.3316
-123.779	40.0417	4.49746		-123.779	40.0417	7.19922		-123.779	40.0417	39.3979
-123.764	40.0334	3.51733		-123.764	40.0334	5.29626		-123.764	40.0334	41.1897
-123.749	40.025	3.14692		-123.749	40.025	4.48548		-123.749	40.025	42.8514
-123.734	40.0167	3.09472		-123.734	40.0167	4.1963		-123.734	40.0167	43.2344
-123.719	40.0083	3.87348		-123.719	40.0083	5.06414		-123.719	40.0083	41.1087
-123.703	40	4.02876		-123.703	40	4.06084		-123.703	40	40.3985
-124.363	40.367	4.73046		-124.363	40.367	5.86769		-124.363	40.367	36.9529
-124.348	40.3586	4.44412		-124.348	40.3586	8.521		-124.348	40.3586	37.165
-124.333	40.3503	4.4225		-124.333	40.3503	4.13381		-124.333	40.3503	36.5103
-124.317	40.342	4.41734		-124.317	40.342	5.155		-124.317	40.342	36.6414
-124.302	40.3336	3.89017		-124.302	40.3336	6.54309		-124.302	40.3336	36.8828
-124.287	40.3253	4.44088		-124.287	40.3253	5.65562		-124.287	40.3253	36.3261
-124.271	40.3169	5.35036		-124.271	40.3169	6.42832		-124.271	40.3169	36.2897
-124.256	40.3086	4.33706		-124.256	40.3086	6.72717		-124.256	40.3086	36.1816
-124.241	40.3003	4.7306		-124.241	40.3003	5.27366		-124.241	40.3003	36.047
-124.225	40.2919	2.95814		-124.225	40.2919	6.99325		-124.225	40.2919	37.2875
-124.21	40.2836	3.76351		-124.21	40.2836	2.48463		-124.21	40.2836	37.2274
-124.195	40.2752	3.68375		-124.195	40.2752	2.44436		-124.195	40.2752	37.9601
-124.179	40.2669	4.30293		-124.179	40.2669	4.02058		-124.179	40.2669	37.8506
-124.164	40.2585	3.49936		-124.164	40.2585	7.15449		-124.164	40.2585	37.408
-124.149	40.2502	3.7963		-124.149	40.2502	2.97725		-124.149	40.2502	38.1224
-124.133	40.2419	4.12521		-124.133	40.2419	6.36829		-124.133	40.2419	37.274
-124.118	40.2335	3.23086		-124.118	40.2335	7.26578		-124.118	40.2335	37.5511
-124.103	40.2252	3.44356		-124.103	40.2252	2.77385		-124.103	40.2252	38.1962
-124.087	40.2168	3.05475		-124.087	40.2168	2.57733		-124.087	40.2168	39.2194
-124.072	40.2085	2.94253		-124.072	40.2085	2.60566		-124.072	40.2085	39.0277
-124.057	40.2002	3.05324		-124.057	40.2002	2.62621		-124.057	40.2002	38.2646
-124.042	40.1918	3.02772		-124.042	40.1918	2.61733		-124.042	40.1918	38.4319
-124.026	40.1835	3.07626		-124.026	40.1835	2.49309		-124.026	40.1835	39.0802
-124.011	40.1751	3.63858		-124.011	40.1751	4.34458		-124.011	40.1751	38.7248
-123.996	40.1668	3.43615		-123.996	40.1668	3.29657		-123.996	40.1668	38.9271
-123.981	40.1585	3.71668		-123.981	40.1585	2.8647		-123.981	40.1585	38.7339
-123.965	40.1501	3.82494		-123.965	40.1501	4.29645		-123.965	40.1501	39.8746
-123.95	40.1418	3.55505		-123.95	40.1418	3.60859		-123.95	40.1418	39.4795
-123.935	40.1334	3.84239		-123.935	40.1334	3.43985		-123.935	40.1334	39.2497
-123.92	40.1251	3.82577		-123.92	40.1251	4.01559		-123.92	40.1251	38.9947
-123.905	40.1168	3.05712		-123.905	40.1168	4.7831		-123.905	40.1168	39.6284
-123.889	40.1084	3.91275		-123.889	40.1084	3.78636		-123.889	40.1084	39.3829
-123.874	40.1001	3.21945		-123.874	40.1001	4.07799		-123.874	40.1001	40.0052
-123.859	40.0917	3.64315		-123.859	40.0917	3.79761		-123.859	40.0917	40.1588
-123.844	40.0834	3.67171		-123.844	40.0834	2.93388		-123.844	40.0834	40.6444
-123.829	40.0751	4.22795		-123.829	40.0751	3.43058		-123.829	40.0751	39.8424
-123.814	40.0667	4.62987		-123.814	40.0667	4.5371		-123.814	40.0667	40.1962
-123.798	40.0584	4.08704		-123.798	40.0584	3.95884		-123.798	40.0584	40.2462
-123.783	40.05	4.34852		-123.783	40.05	8.6369		-123.783	40.05	39.704
-123.768	40.0417	3.80763		-123.768	40.0417	7.62488		-123.768	40.0417	40.5727
-123.753	40.0334	3.4		-123.753	40.0334	4.30556		-123.753	40.0334	42.2012
-123.738	40.025	3.11174		-123.738	40.025	5.62146		-123.738	40.025	43.1673
-123.723	40.0167	3.15291		-123.723	40.0167	4.2746		-123.723	40.0167	42.7697
-123.708	40.0083	4.44044		-123.708	40.0083	5.57449		-123.708	40.0083	40.4704
-123.693	40	3.97415		-123.693	40	4.80905		-123.693	40	40.682
-124.352	40.367	4.40939		-124.352	40.367	4.94919		-124.352	40.367	36.4435
-124.337	40.3586	4.49561		-124.337	40.3586	8.10269		-124.337	40.3586	36.967
-124.322	40.3503	4.69035		-124.322	40.3503	7.62789		-124.322	40.3503	36.6339
-124.306	40.342	5.17757		-124.306	40.342	6.76936		-124.306	40.342	36.6911
-124.291	40.3336	4.7919		-124.291	40.3336	6.4452		-124.291	40.3336	36.3905
-124.276	40.3253	3.86833		-124.276	40.3253	7.32401		-124.276	40.3253	36.8555
-124.26	40.3169	3.88055		-124.26	40.3169	4.7505		-124.26	40.3169	36.7865
-124.245	40.3086	4.20195		-124.245	40.3086	5.21563		-124.245	40.3086	36.3332
-124.23	40.3003	3.76394		-124.23	40.3003	2.47879		-124.23	40.3003	37.1847
-124.214	40.2919	4.08778		-124.214	40.2919	3.44553		-124.214	40.2919	37.9884
-124.199	40.2836	3.64064		-124.199	40.2836	2.31402		-124.199	40.2836	38.0544
-124.184	40.2752	3.39396		-124.184	40.2752	2.66571		-124.184	40.2752	38.2311
-124.168	40.2669	3.35309		-124.168	40.2669	7.20259		-124.168	40.2669	38.3096
-124.153	40.2585	3.65917		-124.153	40.2585	6.6746		-124.153	40.2585	38.1276
-124.138	40.2502	3.36907		-124.138	40.2502	7.44572		-124.138	40.2502	38.2815
-124.122	40.2419	4.59526		-124.122	40.2419	6.5494		-124.122	40.2419	37.5712
-124.107	40.2335	3.2935		-124.107	40.2335	7.34905		-124.107	40.2335	38.0844
-124.092	40.2252	3.30685		-124.092	40.2252	2.93813		-124.092	40.2252	38.2781
-124.077	40.2168	3.00762		-124.077	40.2168	2.85601		-124.077	40.2168	39.3252
-124.061	40.2085	2.82283		-124.061	40.2085	2.9964		-124.061	40.2085	39.0796
-124.046	40.2002	3.16911		-124.046	40.2002	2.76131		-124.046	40.2002	38.0724
-124.031	40.1918	3.5401		-124.031	40.1918	3.32825		-124.031	40.1918	38.0827
-124.016	40.1835	3.03968		-124.016	40.1835	2.7618		-124.016	40.1835	39.262
-124	40.1751	3.20059		-124	40.1751	2.528		-124	40.1751	39.1367
-123.985	40.1668	3.17121		-123.985	40.1668	3.1686		-123.985	40.1668	39.3426
-123.97	40.1585	4.03246		-123.97	40.1585	3.51193		-123.97	40.1585	38.954
-123.955	40.1501	4.10638		-123.955	40.1501	5.05737		-123.955	40.1501	39.5175
-123.939	40.1418	3.57617		-123.939	40.1418	3.59995		-123.939	40.1418	39.7909
-123.924	40.1334	3.53621		-123.924	40.1334	3.42632		-123.924	40.1334	39.4779
-123.909	40.1251	3.49196		-123.909	40.1251	3.12008		-123.909	40.1251	39.5721
-123.894	40.1168	3.78374		-123.894	40.1168	2.99609		-123.894	40.1168	39.5372
-123.879	40.1084	3.26119		-123.879	40.1084	3.81344		-123.879	40.1084	40.1475
-123.863	40.1001	3.88829		-123.863	40.1001	3.81557		-123.863	40.1001	40.113
-123.848	40.0917	3.60127		-123.848	40.0917	3.33882		-123.848	40.0917	40.6082
-123.833	40.0834	3.55678		-123.833	40.0834	3.13504		-123.833	40.0834	40.8813
-123.818	40.0751	3.4822		-123.818	40.0751	8.40083		-123.818	40.0751	39.7367
-123.803	40.0667	4.55327		-123.803	40.0667	3.28037		-123.803	40.0667	40.5855
-123.788	40.0584	4.38558		-123.788	40.0584	8.63885		-123.788	40.0584	39.8412
-123.772	40.05	4.32339		-123.772	40.05	3.78142		-123.772	40.05	40.8395
-123.757	40.0417	4.24029		-123.757	40.0417	4.07642		-123.757	40.0417	40.9906
-123.742	40.0334	3.35978		-123.742	40.0334	4.12948		-123.742	40.0334	42.4335
-123.727	40.025	3.0638		-123.727	40.025	5.26295		-123.727	40.025	42.4877
-123.712	40.0167	3.7111		-123.712	40.0167	3.68593		-123.712	40.0167	41.2865
-123.697	40.0083	3.56042		-123.697	40.0083	6.12732		-123.697	40.0083	40.9987
-123.682	40	3.5641		-123.682	40	4.73481		-123.682	40	41.6063
-124.357	40.3753	4.75417		-124.357	40.3753	5.15761		-124.357	40.3753	36.5899
-124.342	40.367	4.7412		-124.342	40.367	5.35377		-124.342	40.367	36.8092
-124.326	40.3586	4.50777		-124.326	40.3586	3.71984		-124.326	40.3586	36.6499
-124.311	40.3503	4.79055		-124.311	40.3503	6.9615		-124.311	40.3503	36.7275
-124.295	40.342	4.75629		-124.295	40.342	6.53885		-124.295	40.342	36.333
-124.28	40.3336	4.18266		-124.28	40.3336	6.82658		-124.28	40.3336	36.7606
-124.265	40.3253	4.33961		-124.265	40.3253	6.73823		-124.265	40.3253	36.4535
-124.249	40.3169	3.85196		-124.249	40.3169	2.89559		-124.249	40.3169	37.4706
-124.234	40.3086	4.02284		-124.234	40.3086	2.67318		-124.234	40.3086	36.7227
-124.219	40.3003	3.62422		-124.219	40.3003	2.66571		-124.219	40.3003	36.92
-124.203	40.2919	4.05626		-124.203	40.2919	3.83401		-124.203	40.2919	37.6686
-124.188	40.2836	3.23835		-124.188	40.2836	2.72334		-124.188	40.2836	38.7155
-124.173	40.2752	3.57329		-124.173	40.2752	2.63348		-124.173	40.2752	37.5955
-124.157	40.2669	3.77867		-124.157	40.2669	5.19106		-124.157	40.2669	38.4139
-124.142	40.2585	3.41444		-124.142	40.2585	2.8369		-124.142	40.2585	38.7546
-124.127	40.2502	4.63729		-124.127	40.2502	5.5903		-124.127	40.2502	37.6483
-124.111	40.2419	3.40342		-124.111	40.2419	7.32572		-124.111	40.2419	37.7053
-124.096	40.2335	3.25129		-124.096	40.2335	7.21943		-124.096	40.2335	38.437
-124.081	40.2252	3.09948		-124.081	40.2252	3.13998		-124.081	40.2252	38.4936
-124.066	40.2168	3.11816		-124.066	40.2168	2.87674		-124.066	40.2168	38.9476
-124.05	40.2085	3.08861		-124.05	40.2085	2.95338		-124.05	40.2085	38.5882
-124.035	40.2002	2.94827		-124.035	40.2002	2.79507		-124.035	40.2002	39.0024
-124.02	40.1918	3.46255		-124.02	40.1918	5.77151		-124.02	40.1918	38.8112
-124.005	40.1835	3.2402		-124.005	40.1835	2.45243		-124.005	40.1835	39.117
-123.989	40.1751	2.9375		-123.989	40.1751	3.6892		-123.989	40.1751	39.5578
-123.974	40.1668	3.4994		-123.974	40.1668	3.18153		-123.974	40.1668	39.2641
-123.959	40.1585	3.15792		-123.959	40.1585	4.32658		-123.959	40.1585	39.6788
-123.944	40.1501	3.55502		-123.944	40.1501	3.56037		-123.944	40.1501	39.5801
-123.928	40.1418	3.74833		-123.928	40.1418	3.52475		-123.928	40.1418	39.4596
-123.913	40.1334	3.13447		-123.913	40.1334	3.63513		-123.913	40.1334	40.1376
-123.898	40.1251	2.70541		-123.898	40.1251	5.2576		-123.898	40.1251	40.4122
-123.883	40.1168	3.78227		-123.883	40.1168	2.9161		-123.883	40.1168	39.485
-123.868	40.1084	3.06891		-123.868	40.1084	4.31828		-123.868	40.1084	40.6402
-123.852	40.1001	3.29597		-123.852	40.1001	3.78049		-123.852	40.1001	41.0606
-123.837	40.0917	3.84069		-123.837	40.0917	2.58003		-123.837	40.0917	40.4059
-123.822	40.0834	4.0613		-123.822	40.0834	2.95306		-123.822	40.0834	40.6552
-123.807	40.0751	4.14777		-123.807	40.0751	4.64422		-123.807	40.0751	40.7778
-123.792	40.0667	3.97742		-123.792	40.0667	9.20819		-123.792	40.0667	40.6
-123.777	40.0584	4.60897		-123.777	40.0584	6.29283		-123.777	40.0584	39.5643
-123.761	40.05	3.93		-123.761	40.05	4.5943		-123.761	40.05	41.1235
-123.746	40.0417	3.92251		-123.746	40.0417	4.09732		-123.746	40.0417	41.4351
-123.731	40.0334	3.35216		-123.731	40.0334	4.211		-123.731	40.0334	42.0418
-123.716	40.025	3.28769		-123.716	40.025	4.51783		-123.716	40.025	41.8212
-123.701	40.0167	3.77359		-123.701	40.0167	8.99138		-123.701	40.0167	40.6266
-123.686	40.0083	3.28722		-123.686	40.0083	5.20641		-123.686	40.0083	42.1329
-123.671	40	3.42259		-123.671	40	10.0679		-123.671	40	42.8991
-124.361	40.3837	4.69359		-124.361	40.3837	8.01066		-124.361	40.3837	36.2229
-124.346	40.3753	4.40256		-124.346	40.3753	8.38278		-124.346	40.3753	36.7372
-124.331	40.367	4.32068		-124.331	40.367	4.54738		-124.331	40.367	36.8908
-124.315	40.3586	4.65767		-124.315	40.3586	3.6111		-124.315	40.3586	36.7514
-124.3	40.3503	4.52548		-124.3	40.3503	7.07095		-124.3	40.3503	36.5938
-124.284	40.342	4.18271		-124.284	40.342	7.0369		-124.284	40.342	36.6028
-124.269	40.3336	3.71988		-124.269	40.3336	4.1922		-124.269	40.3336	37.03
-124.254	40.3253	4.83913		-124.254	40.3253	3.82914		-124.254	40.3253	36.954
-124.238	40.3169	3.67261		-124.238	40.3169	6.82198		-124.238	40.3169	37.3251
-124.223	40.3086	3.43356		-124.223	40.3086	2.60555		-124.223	40.3086	37.4878
-124.208	40.3003	3.57085		-124.208	40.3003	2.39788		-124.208	40.3003	36.8534
-124.192	40.2919	3.30963		-124.192	40.2919	2.46711		-124.192	40.2919	38.449
-124.177	40.2836	3.82405		-124.177	40.2836	3.40468		-124.177	40.2836	38.5317
-124.162	40.2752	4.3162		-124.162	40.2752	3.15717		-124.162	40.2752	38.271
-124.146	40.2669	3.35897		-124.146	40.2669	2.86872		-124.146	40.2669	38.7113
-124.131	40.2585	3.72028		-124.131	40.2585	6.70967		-124.131	40.2585	37.4925
-124.116	40.2502	4.16684		-124.116	40.2502	4.2543		-124.116	40.2502	38.6546
-124.101	40.2419	3.13488		-124.101	40.2419	5.76153		-124.101	40.2419	38.7742
-124.085	40.2335	3.53771		-124.085	40.2335	2.3431		-124.085	40.2335	38.3869
-124.07	40.2252	2.79521		-124.07	40.2252	7.48469		-124.07	40.2252	38.5407
-124.055	40.2168	2.92099		-124.055	40.2168	7.12134		-124.055	40.2168	39.1335
-124.039	40.2085	4.10047		-124.039	40.2085	3.87914		-124.039	40.2085	38.0582
-124.024	40.2002	2.87196		-124.024	40.2002	3.14898		-124.024	40.2002	38.8498
-124.009	40.1918	2.79313		-124.009	40.1918	3.46868		-124.009	40.1918	39.6023
-123.994	40.1835	3.0755		-123.994	40.1835	3.61303		-123.994	40.1835	39.5536
-123.978	40.1751	3.1753		-123.978	40.1751	3.65921		-123.978	40.1751	39.049
-123.963	40.1668	3.89956		-123.963	40.1668	4.19813		-123.963	40.1668	39.1756
-123.948	40.1585	3.26752		-123.948	40.1585	3.80878		-123.948	40.1585	39.7875
-123.933	40.1501	3.39239		-123.933	40.1501	3.45325		-123.933	40.1501	39.3663
-123.918	40.1418	3.20536		-123.918	40.1418	3.44941		-123.918	40.1418	40.5477
-123.902	40.1334	3.6004		-123.902	40.1334	4.04829		-123.902	40.1334	40.2786
-123.887	40.1251	3.75528		-123.887	40.1251	3.31815		-123.887	40.1251	40.0199
-123.872	40.1168	3.51278		-123.872	40.1168	2.86582		-123.872	40.1168	40.0299
-123.857	40.1084	3.44567		-123.857	40.1084	2.8734		-123.857	40.1084	40.4247
-123.842	40.1001	3.75101		-123.842	40.1001	2.03625		-123.842	40.1001	40.3885
-123.826	40.0917	3.87422		-123.826	40.0917	2.13415		-123.826	40.0917	40.2528
-123.811	40.0834	4.92277		-123.811	40.0834	4.80021		-123.811	40.0834	39.8421
-123.796	40.0751	3.81339		-123.796	40.0751	7.57067		-123.796	40.0751	40.121
-123.781	40.0667	5.50283		-123.781	40.0667	7.19802		-123.781	40.0667	40.2654
-123.766	40.0584	4.25034		-123.766	40.0584	7.1245		-123.766	40.0584	41.2959
-123.751	40.05	3.86552		-123.751	40.05	4.83126		-123.751	40.05	41.7336
-123.735	40.0417	3.99804		-123.735	40.0417	4.90992		-123.735	40.0417	41.193
-123.72	40.0334	3.367		-123.72	40.0334	4.06406		-123.72	40.0334	42.0063
-123.705	40.025	3.91898		-123.705	40.025	6.49356		-123.705	40.025	40.86
-123.69	40.0167	3.61945		-123.69	40.0167	4.25754		-123.69	40.0167	41.5025
-123.675	40.0083	3.20165		-123.675	40.0083	5.95818		-123.675	40.0083	42.82
-123.66	40	3.31303		-123.66	40	5.05992		-123.66	40	42.7706
-124.381	40.4003	4.09617		-124.381	40.4003	5.13819		-124.381	40.4003	35.962
-124.366	40.392	4.62953		-124.366	40.392	8.13935		-124.366	40.392	36.2614
-124.35	40.3837	4.3534		-124.35	40.3837	8.10191		-124.35	40.3837	36.8741
-124.335	40.3753	4.25728		-124.335	40.3753	8.03919		-124.335	40.3753	36.9969
-124.32	40.367	4.32457		-124.32	40.367	3.40544		-124.32	40.367	36.8709
-124.304	40.3586	4.2869		-124.304	40.3586	3.33478		-124.304	40.3586	36.8867
-124.289	40.3503	4.82375		-124.289	40.3503	3.17569		-124.289	40.3503	36.3709
-124.274	40.342	3.61056		-124.274	40.342	3.17931		-124.274	40.342	37.9891
-124.258	40.3336	3.85539		-124.258	40.3336	2.72604		-124.258	40.3336	37.3739
-124.243	40.3253	3.44993		-124.243	40.3253	7.20164		-124.243	40.3253	37.8419
-124.227	40.3169	3.93369		-124.227	40.3169	2.4617		-124.227	40.3169	36.6887
-124.212	40.3086	3.43878		-124.212	40.3086	2.49774		-124.212	40.3086	37.163
-124.197	40.3003	3.5688		-124.197	40.3003	2.34997		-124.197	40.3003	36.9614
-124.181	40.2919	3.14974		-124.181	40.2919	2.77076		-124.181	40.2919	38.1212
-124.166	40.2836	3.60805		-124.166	40.2836	3.0611		-124.166	40.2836	37.3678
-124.151	40.2752	3.74758		-124.151	40.2752	4.01665		-124.151	40.2752	39.092
-124.136	40.2669	3.76818		-124.136	40.2669	2.55903		-124.136	40.2669	37.7254
-124.12	40.2585	3.30703		-124.12	40.2585	3.68422		-124.12	40.2585	38.3623
-124.105	40.2502	3.95687		-124.105	40.2502	3.31977		-124.105	40.2502	39.203
-124.09	40.2419	3.24251		-124.09	40.2419	2.82482		-124.09	40.2419	38.2331
-124.074	40.2335	2.87443		-124.074	40.2335	4.09133		-124.074	40.2335	38.0212
-124.059	40.2252	3.22249		-124.059	40.2252	2.44216		-124.059	40.2252	38.9689
-124.044	40.2168	3.17215		-124.044	40.2168	2.69466		-124.044	40.2168	38.8796
-124.029	40.2085	2.90696		-124.029	40.2085	3.13721		-124.029	40.2085	39.4983
-124.013	40.2002	2.64519		-124.013	40.2002	3.15768		-124.013	40.2002	40.3447
-123.998	40.1918	3.17554		-123.998	40.1918	2.67599		-123.998	40.1918	39.0874
-123.983	40.1835	3.05585		-123.983	40.1835	3.945		-123.983	40.1835	39.8241
-123.968	40.1751	3.62596		-123.968	40.1751	2.47823		-123.968	40.1751	39.1286
-123.952	40.1668	3.5531		-123.952	40.1668	3.39805		-123.952	40.1668	39.3447
-123.937	40.1585	3.62002		-123.937	40.1585	3.76719		-123.937	40.1585	39.5236
-123.922	40.1501	3.4842		-123.922	40.1501	2.98342		-123.922	40.1501	39.8766
-123.907	40.1418	3.18373		-123.907	40.1418	3.7825		-123.907	40.1418	40.6289
-123.891	40.1334	3.65387		-123.891	40.1334	4.07507		-123.891	40.1334	40.19
-123.876	40.1251	4.40042		-123.876	40.1251	4.66621		-123.876	40.1251	39.6166
-123.861	40.1168	3.77183		-123.861	40.1168	4.06726		-123.861	40.1168	40.7618
-123.846	40.1084	3.81337		-123.846	40.1084	2.46928		-123.846	40.1084	40.1926
-123.831	40.1001	3.66863		-123.831	40.1001	2.79351		-123.831	40.1001	40.3255
-123.815	40.0917	4.55963		-123.815	40.0917	3.7485		-123.815	40.0917	39.8115
-123.8	40.0834	4.53523		-123.8	40.0834	11.0478		-123.8	40.0834	39.533
-123.785	40.0751	4.67137		-123.785	40.0751	7.94086		-123.785	40.0751	39.8163
-123.77	40.0667	4.53038		-123.77	40.0667	3.49718		-123.77	40.0667	41.1389
-123.755	40.0584	4.27809		-123.755	40.0584	4.06324		-123.755	40.0584	41.2871
-123.74	40.05	4.26571		-123.74	40.05	4.04281		-123.74	40.05	40.6948
-123.725	40.0417	3.68911		-123.725	40.0417	3.65873		-123.725	40.0417	41.6016
-123.709	40.0334	3.66772		-123.709	40.0334	3.82972		-123.709	40.0334	41.1142
-123.694	40.025	4.38518		-123.694	40.025	4.00281		-123.694	40.025	41.3533
-123.679	40.0167	3.43683		-123.679	40.0167	5.83998		-123.679	40.0167	42.3702
-123.664	40.0083	3.07686		-123.664	40.0083	5.07683		-123.664	40.0083	42.7937
-123.649	40	3.28491		-123.649	40	4.92973		-123.649	40	42.714
-124.386	40.4087	4.58399		-124.386	40.4087	7.70025		-124.386	40.4087	36.1779
-124.37	40.4003	4.37419		-124.37	40.4003	8.30873		-124.37	40.4003	36.7402
-124.355	40.392	4.1851		-124.355	40.392	3.61096		-124.355	40.392	36.3371
-124.339	40.3837	3.83749		-124.339	40.3837	8.48264		-124.339	40.3837	37.4847
-124.324	40.3753	4.13959		-124.324	40.3753	8.09924		-124.324	40.3753	37.3491
-124.309	40.367	4.2513		-124.309	40.367	3.47971		-124.309	40.367	37.4468
-124.293	40.3586	4.75275		-124.293	40.3586	4.61986		-124.293	40.3586	36.8314
-124.278	40.3503	4.29464		-124.278	40.3503	2.91462		-124.278	40.3503	37.0203
-124.263	40.342	3.55001		-124.263	40.342	2.76551		-124.263	40.342	37.8925
-124.247	40.3336	3.56686		-124.247	40.3336	3.09543		-124.247	40.3336	37.3021
-124.232	40.3253	3.60674		-124.232	40.3253	2.72218		-124.232	40.3253	37.5698
-124.217	40.3169	3.51712		-124.217	40.3169	2.47166		-124.217	40.3169	37.5042
-124.201	40.3086	3.05442		-124.201	40.3086	2.55196		-124.201	40.3086	38.1541
-124.186	40.3003	3.37461		-124.186	40.3003	2.21838		-124.186	40.3003	37.7001
-124.171	40.2919	3.19454		-124.171	40.2919	2.6615		-124.171	40.2919	38.091
-124.155	40.2836	3.94295		-124.155	40.2836	3.87615		-124.155	40.2836	38.2341
-124.14	40.2752	4.0418		-124.14	40.2752	3.59833		-124.14	40.2752	38.5118
-124.125	40.2669	3.66754		-124.125	40.2669	3.17787		-124.125	40.2669	37.6033
-124.109	40.2585	3.66933		-124.109	40.2585	4.75692		-124.109	40.2585	39.2901
-124.094	40.2502	3.12004		-124.094	40.2502	2.87482		-124.094	40.2502	38.7535
-124.079	40.2419	3.11154		-124.079	40.2419	2.62899		-124.079	40.2419	38.6226
-124.063	40.2335	3.17012		-124.063	40.2335	2.7097		-124.063	40.2335	37.9719
-124.048	40.2252	3.32033		-124.048	40.2252	2.22779		-124.048	40.2252	38.6287
-124.033	40.2168	3.09592		-124.033	40.2168	2.60917		-124.033	40.2168	39.1374
-124.018	40.2085	2.9656		-124.018	40.2085	2.8785		-124.018	40.2085	39.4185
-124.002	40.2002	2.58829		-124.002	40.2002	3.31942		-124.002	40.2002	39.9486
-123.987	40.1918	3.22773		-123.987	40.1918	3.4262		-123.987	40.1918	39.0321
-123.972	40.1835	3.334		-123.972	40.1835	3.01002		-123.972	40.1835	39.0658
-123.957	40.1751	3.22545		-123.957	40.1751	7.69798		-123.957	40.1751	39.1073
-123.941	40.1668	3.06565		-123.941	40.1668	8.24201		-123.941	40.1668	39.745
-123.926	40.1585	3.7944		-123.926	40.1585	5.07865		-123.926	40.1585	39.7694
-123.911	40.1501	3.50478		-123.911	40.1501	3.42542		-123.911	40.1501	40.3747
-123.896	40.1418	3.60509		-123.896	40.1418	3.24867		-123.896	40.1418	40.1113
-123.881	40.1334	3.95267		-123.881	40.1334	5.84473		-123.881	40.1334	40.0266
-123.865	40.1251	4.10846		-123.865	40.1251	2.75883		-123.865	40.1251	39.4285
-123.85	40.1168	3.66398		-123.85	40.1168	2.04883		-123.85	40.1168	39.9161
-123.835	40.1084	3.77257		-123.835	40.1084	2.61519		-123.835	40.1084	40.531
-123.82	40.1001	3.35919		-123.82	40.1001	2.55956		-123.82	40.1001	41.0573
-123.805	40.0917	4.37014		-123.805	40.0917	3.9138		-123.805	40.0917	39.6962
-123.789	40.0834	4.30372		-123.789	40.0834	9.28802		-123.789	40.0834	40.1158
-123.774	40.0751	4.15684		-123.774	40.0751	4.55854		-123.774	40.0751	40.3363
-123.759	40.0667	4.4718		-123.759	40.0667	5.36118		-123.759	40.0667	40.1789
-123.744	40.0584	4.22324		-123.744	40.0584	4.35673		-123.744	40.0584	40.5917
-123.729	40.05	4.0114		-123.729	40.05	3.42941		-123.729	40.05	41.1822
-123.714	40.0417	3.73076		-123.714	40.0417	3.67144		-123.714	40.0417	41.3394
-123.699	40.0334	3.83837		-123.699	40.0334	2.70186		-123.699	40.0334	41.9624
-123.683	40.025	3.5065		-123.683	40.025	3.63594		-123.683	40.025	42.306
-123.668	40.0167	3.35404		-123.668	40.0167	4.428		-123.668	40.0167	42.227
-123.653	40.0083	3.70174		-123.653	40.0083	5.03708		-123.653	40.0083	41.5554
-123.638	40	3.32447		-123.638	40	6.72057		-123.638	40	42.5241
-124.39	40.417	4.46475		-124.39	40.417	8.17053		-124.39	40.417	36.619
-124.375	40.4087	4.25608		-124.375	40.4087	4.34725		-124.375	40.4087	36.7292
-124.359	40.4003	4.0321		-124.359	40.4003	8.4936		-124.359	40.4003	37.2059
-124.344	40.392	4.21396		-124.344	40.392	3.80846		-124.344	40.392	36.1899
-124.329	40.3837	4.06032		-124.329	40.3837	5.60717		-124.329	40.3837	37.5682
-124.313	40.3753	3.41999		-124.313	40.3753	4.61071		-124.313	40.3753	38.0395
-124.298	40.367	5.28586		-124.298	40.367	3.75686		-124.298	40.367	36.5939
-124.282	40.3586	4.76628		-124.282	40.3586	3.56994		-124.282	40.3586	37.1178
-124.267	40.3503	4.32505		-124.267	40.3503	2.6839		-124.267	40.3503	36.9558
-124.252	40.342	3.47639		-124.252	40.342	2.94886		-124.252	40.342	37.7206
-124.236	40.3336	4.18953		-124.236	40.3336	3.34875		-124.236	40.3336	37.6306
-124.221	40.3253	3.5555		-124.221	40.3253	6.54928		-124.221	40.3253	37.011
-124.206	40.3169	3.45437		-124.206	40.3169	2.35942		-124.206	40.3169	37.683
-124.19	40.3086	3.37085		-124.19	40.3086	2.46376		-124.19	40.3086	37.0456
-124.175	40.3003	3.27058		-124.175	40.3003	2.52941		-124.175	40.3003	37.6264
-124.16	40.2919	3.44687		-124.16	40.2919	4.76272		-124.16	40.2919	38.5127
-124.144	40.2836	3.48822		-124.144	40.2836	6.44133		-124.144	40.2836	38.9296
-124.129	40.2752	3.6835		-124.129	40.2752	2.57862		-124.129	40.2752	37.3409
-124.114	40.2669	3.79754		-124.114	40.2669	5.56911		-124.114	40.2669	38.1061
-124.098	40.2585	3.23355		-124.098	40.2585	6.27371		-124.098	40.2585	39.4488
-124.083	40.2502	3.48439		-124.083	40.2502	5.24356		-124.083	40.2502	38.7744
-124.068	40.2419	3.11276		-124.068	40.2419	2.66387		-124.068	40.2419	38.3884
-124.052	40.2335	3.104		-124.052	40.2335	2.46805		-124.052	40.2335	38.3028
-124.037	40.2252	3.1152		-124.037	40.2252	2.46228		-124.037	40.2252	38.3863
-124.022	40.2168	3.03405		-124.022	40.2168	2.67637		-124.022	40.2168	38.6057
-124.007	40.2085	2.85697		-124.007	40.2085	2.55905		-124.007	40.2085	39.3555
-123.991	40.2002	3.06739		-123.991	40.2002	2.82637		-123.991	40.2002	39.3753
-123.976	40.1918	3.14796		-123.976	40.1918	3.34737		-123.976	40.1918	39.3111
-123.961	40.1835	3.75109		-123.961	40.1835	5.80566		-123.961	40.1835	38.928
-123.946	40.1751	3.10156		-123.946	40.1751	3.84131		-123.946	40.1751	39.8111
-123.93	40.1668	3.30509		-123.93	40.1668	7.13516		-123.93	40.1668	40.5592
-123.915	40.1585	3.32507		-123.915	40.1585	8.36807		-123.915	40.1585	40.2707
-123.9	40.1501	3.51768		-123.9	40.1501	3.73165		-123.9	40.1501	39.9906
-123.885	40.1418	3.50676		-123.885	40.1418	3.52178		-123.885	40.1418	39.8089
-123.87	40.1334	3.76474		-123.87	40.1334	2.60946		-123.87	40.1334	39.9397
-123.854	40.1251	3.88498		-123.854	40.1251	2.59586		-123.854	40.1251	39.5894
-123.839	40.1168	4.09208		-123.839	40.1168	2.11426		-123.839	40.1168	40.0142
-123.824	40.1084	4.13569		-123.824	40.1084	2.03043		-123.824	40.1084	40.146
-123.809	40.1001	3.66234		-123.809	40.1001	2.98944		-123.809	40.1001	40.546
-123.794	40.0917	4.67263		-123.794	40.0917	4.9727		-123.794	40.0917	39.4827
-123.779	40.0834	4.1544		-123.779	40.0834	3.52499		-123.779	40.0834	40.3065
-123.763	40.0751	4.42792		-123.763	40.0751	3.29595		-123.763	40.0751	40.6633
-123.748	40.0667	4.71197		-123.748	40.0667	8.56089		-123.748	40.0667	40.2435
-123.733	40.0584	4.63714		-123.733	40.0584	4.10317		-123.733	40.0584	40.0971
-123.718	40.05	4.02135		-123.718	40.05	4.04871		-123.718	40.05	40.9674
-123.703	40.0417	3.71096		-123.703	40.0417	4.37304		-123.703	40.0417	41.1817
-123.688	40.0334	4.10526		-123.688	40.0334	5.34555		-123.688	40.0334	41.4873
-123.673	40.025	3.89569		-123.673	40.025	4.6625		-123.673	40.025	41.1714
-123.657	40.0167	3.64233		-123.657	40.0167	4.47806		-123.657	40.0167	41.2428
-123.642	40.0083	3.31598		-123.642	40.0083	8.63827		-123.642	40.0083	42.1679
-123.627	40	3.34484		-123.627	40	4.11482		-123.627	40	42.2541
-124.395	40.4254	4.69896		-124.395	40.4254	4.21723		-124.395	40.4254	36.0421
-124.379	40.417	3.75576		-124.379	40.417	4.71233		-124.379	40.417	36.5581
-124.364	40.4087	3.70296		-124.364	40.4087	8.49439		-124.364	40.4087	38.1789
-124.348	40.4003	4.55354		-124.348	40.4003	7.37517		-124.348	40.4003	36.7009
-124.333	40.392	4.14004		-124.333	40.392	2.96286		-124.333	40.392	36.716
-124.318	40.3837	3.54441		-124.318	40.3837	4.13571		-124.318	40.3837	37.9649
-124.302	40.3753	4.80394		-124.302	40.3753	5.47661		-124.302	40.3753	37.1253
-124.287	40.367	4.31539		-124.287	40.367	4.93177		-124.287	40.367	37.2286
-124.271	40.3586	3.89864		-124.271	40.3586	7.21538		-124.271	40.3586	37.2828
-124.256	40.3503	4.23762		-124.256	40.3503	2.88685		-124.256	40.3503	36.902
-124.241	40.342	3.23759		-124.241	40.342	3.07749		-124.241	40.342	38.059
-124.225	40.3336	3.28493		-124.225	40.3336	2.8614		-124.225	40.3336	37.5594
-124.21	40.3253	3.63643		-124.21	40.3253	5.68265		-124.21	40.3253	36.7889
-124.195	40.3169	2.74441		-124.195	40.3169	4.49844		-124.195	40.3169	37.6815
-124.179	40.3086	3.47028		-124.179	40.3086	2.97092		-124.179	40.3086	36.8588
-124.164	40.3003	2.79872		-124.164	40.3003	3.36355		-124.164	40.3003	38.4622
-124.149	40.2919	2.87124		-124.149	40.2919	5.84451		-124.149	40.2919	39.4885
-124.133	40.2836	3.37328		-124.133	40.2836	2.96259		-124.133	40.2836	37.8392
-124.118	40.2752	3.61825		-124.118	40.2752	2.53393		-124.118	40.2752	37.394
-124.103	40.2669	3.51809		-124.103	40.2669	2.86571		-124.103	40.2669	38.5211
-124.087	40.2585	3.13594		-124.087	40.2585	7.2365		-124.087	40.2585	39.3725
-124.072	40.2502	3.21498		-124.072	40.2502	2.41035		-124.072	40.2502	38.6194
-124.057	40.2419	3.12394		-124.057	40.2419	2.61314		-124.057	40.2419	38.1822
-124.042	40.2335	3.17276		-124.042	40.2335	2.55783		-124.042	40.2335	38.0172
-124.026	40.2252	2.9756		-124.026	40.2252	2.47273		-124.026	40.2252	38.6204
-124.011	40.2168	2.87435		-124.011	40.2168	2.47845		-124.011	40.2168	39.203
-123.996	40.2085	2.72434		-123.996	40.2085	3.18005		-123.996	40.2085	39.7032
-123.98	40.2002	3.00549		-123.98	40.2002	3.39482		-123.98	40.2002	39.4543
-123.965	40.1918	2.7941		-123.965	40.1918	4.98661		-123.965	40.1918	38.9884
-123.95	40.1835	3.01408		-123.95	40.1835	7.91516		-123.95	40.1835	39.8635
-123.935	40.1751	3.01199		-123.935	40.1751	7.09995		-123.935	40.1751	40.8185
-123.92	40.1668	2.88513		-123.92	40.1668	8.57746		-123.92	40.1668	40.5673
-123.904	40.1585	4.6353		-123.904	40.1585	4.51738		-123.904	40.1585	39.7699
-123.889	40.1501	3.83758		-123.889	40.1501	3.2593		-123.889	40.1501	39.4771
-123.874	40.1418	4.34835		-123.874	40.1418	2.93923		-123.874	40.1418	38.9053
-123.859	40.1334	4.0993		-123.859	40.1334	2.28408		-123.859	40.1334	39.2753
-123.843	40.1251	4.56523		-123.843	40.1251	3.2424		-123.843	40.1251	39.0923
-123.828	40.1168	4.70873		-123.828	40.1168	7.86787		-123.828	40.1168	39.5664
-123.813	40.1084	4.16275		-123.813	40.1084	2.20039		-123.813	40.1084	40.2445
-123.798	40.1001	5.11609		-123.798	40.1001	6.9314		-123.798	40.1001	39.3584
-123.783	40.0917	4.15642		-123.783	40.0917	3.89771		-123.783	40.0917	40.1076
-123.768	40.0834	4.16858		-123.768	40.0834	3.96255		-123.768	40.0834	40.6249
-123.752	40.0751	4.14599		-123.752	40.0751	4.26812		-123.752	40.0751	40.6376
-123.737	40.0667	5.04843		-123.737	40.0667	4.61869		-123.737	40.0667	40.4703
-123.722	40.0584	4.76412		-123.722	40.0584	7.08672		-123.722	40.0584	40.0827
-123.707	40.05	4.57909		-123.707	40.05	4.93716		-123.707	40.05	40.8852
-123.692	40.0417	3.23816		-123.692	40.0417	5.85594		-123.692	40.0417	41.978
-123.677	40.0334	3.44942		-123.677	40.0334	10.0032		-123.677	40.0334	41.5266
-123.662	40.025	3.4929		-123.662	40.025	4.92924		-123.662	40.025	41.4981
-123.647	40.0167	3.57675		-123.647	40.0167	3.63544		-123.647	40.0167	42.4192
-123.631	40.0083	3.5221		-123.631	40.0083	7.4343		-123.631	40.0083	42.2813
-123.616	40	3.30702		-123.616	40	10.4669		-123.616	40	42.4467
-124.399	40.4337	5.11326		-124.399	40.4337	7.88747		-124.399	40.4337	36.1125
-124.384	40.4254	4.45133		-124.384	40.4254	3.58993		-124.384	40.4254	36.0691
-124.368	40.417	3.81687		-124.368	40.417	3.83514		-124.368	40.417	37.094
-124.353	40.4087	4.0619		-124.353	40.4087	6.21458		-124.353	40.4087	38.2097
-124.337	40.4003	4.12227		-124.337	40.4003	5.3383		-124.337	40.4003	37.042
-124.322	40.392	3.99998		-124.322	40.392	3.58098		-124.322	40.392	36.6293
-124.307	40.3837	3.59895		-124.307	40.3837	5.34456		-124.307	40.3837	38.2291
-124.291	40.3753	3.82255		-124.291	40.3753	7.63252		-124.291	40.3753	37.3041
-124.276	40.367	4.61671		-124.276	40.367	3.38821		-124.276	40.367	37.5869
-124.26	40.3586	4.00412		-124.26	40.3586	7.49355		-124.26	40.3586	36.9717
-124.245	40.3503	3.81916		-124.245	40.3503	2.82412		-124.245	40.3503	37.199
-124.23	40.342	3.38892		-124.23	40.342	2.54809		-124.23	40.342	37.503
-124.214	40.3336	3.50008		-124.214	40.3336	6.53223		-124.214	40.3336	37.0699
-124.199	40.3253	4.10338		-124.199	40.3253	3.8456		-124.199	40.3253	37.5991
-124.184	40.3169	3.62128		-124.184	40.3169	4.69946		-124.184	40.3169	37.8666
-124.168	40.3086	3.82207		-124.168	40.3086	3.82983		-124.168	40.3086	37.7053
-124.153	40.3003	2.82628		-124.153	40.3003	3.39315		-124.153	40.3003	38.5484
-124.138	40.2919	3.26469		-124.138	40.2919	4.46813		-124.138	40.2919	38.9105
-124.122	40.2836	3.04724		-124.122	40.2836	7.3853		-124.122	40.2836	38.0835
-124.107	40.2752	3.35546		-124.107	40.2752	3.11057		-124.107	40.2752	37.7915
-124.092	40.2669	3.19335		-124.092	40.2669	2.9591		-124.092	40.2669	38.9015
-124.076	40.2585	3.18168		-124.076	40.2585	2.59341		-124.076	40.2585	38.4599
-124.061	40.2502	3.19534		-124.061	40.2502	2.41755		-124.061	40.2502	38.0878
-124.046	40.2419	3.1155		-124.046	40.2419	2.33966		-124.046	40.2419	38.6396
-124.031	40.2335	3.25702		-124.031	40.2335	3.0317		-124.031	40.2335	37.5383
-124.015	40.2252	2.74432		-124.015	40.2252	2.75199		-124.015	40.2252	39.2735
-124	40.2168	2.56403		-124	40.2168	2.74501		-124	40.2168	40.4675
-123.985	40.2085	2.93079		-123.985	40.2085	2.99417		-123.985	40.2085	39.2771
-123.97	40.2002	2.93664		-123.97	40.2002	3.62172		-123.97	40.2002	39.4896
-123.954	40.1918	3.60018		-123.954	40.1918	3.125		-123.954	40.1918	38.9101
-123.939	40.1835	2.96649		-123.939	40.1835	8.42908		-123.939	40.1835	40.2571
-123.924	40.1751	3.03564		-123.924	40.1751	5.24038		-123.924	40.1751	40.8676
-123.909	40.1668	3.68783		-123.909	40.1668	6.24399		-123.909	40.1668	40.1472
-123.893	40.1585	3.62969		-123.893	40.1585	3.85605		-123.893	40.1585	39.7181
-123.878	40.1501	3.41065		-123.878	40.1501	7.81876		-123.878	40.1501	39.3144
-123.863	40.1418	4.46267		-123.863	40.1418	4.45645		-123.863	40.1418	39.4184
-123.848	40.1334	4.09099		-123.848	40.1334	2.86127		-123.848	40.1334	39.3521
-123.833	40.1251	4.53722		-123.833	40.1251	2.26094		-123.833	40.1251	39.3872
-123.817	40.1168	4.37016		-123.817	40.1168	2.99077		-123.817	40.1168	39.8742
-123.802	40.1084	4.71216		-123.802	40.1084	5.24544		-123.802	40.1084	39.6445
-123.787	40.1001	4.94361		-123.787	40.1001	4.4329		-123.787	40.1001	39.6327
-123.772	40.0917	4.26611		-123.772	40.0917	4.68339		-123.772	40.0917	40.7004
-123.757	40.0834	4.13882		-123.757	40.0834	8.56641		-123.757	40.0834	40.668
-123.742	40.0751	4.4096		-123.742	40.0751	8.10014		-123.742	40.0751	40.9518
-123.726	40.0667	4.05663		-123.726	40.0667	5.05507		-123.726	40.0667	40.9421
-123.711	40.0584	3.71306		-123.711	40.0584	6.33874		-123.711	40.0584	40.9395
-123.696	40.05	4.29628		-123.696	40.05	6.54742		-123.696	40.05	40.9036
-123.681	40.0417	3.43499		-123.681	40.0417	10.1739		-123.681	40.0417	42.2271
-123.666	40.0334	3.62174		-123.666	40.0334	9.65669		-123.666	40.0334	41.4678
-123.651	40.025	3.24425		-123.651	40.025	5.05877		-123.651	40.025	42.5053
-123.636	40.0167	3.57095		-123.636	40.0167	5.1262		-123.636	40.0167	41.9417
-123.621	40.0083	3.32515		-123.621	40.0083	10.4966		-123.621	40.0083	42.4191
-123.605	40	3.42949		-123.605	40	4.77264		-123.605	40	42.6135
-124.404	40.442	4.95004		-124.404	40.442	7.26017		-124.404	40.442	36.2354
-124.388	40.4337	4.39394		-124.388	40.4337	4.87538		-124.388	40.4337	36.1891
-124.373	40.4254	4.35306		-124.373	40.4254	3.84265		-124.373	40.4254	35.9547
-124.357	40.417	3.71787		-124.357	40.417	3.39447		-124.357	40.417	37.7122
-124.342	40.4087	3.60387		-124.342	40.4087	6.22963		-124.342	40.4087	37.7808
-124.326	40.4003	4.28133		-124.326	40.4003	6.54183		-124.326	40.4003	37.0756
-124.311	40.392	3.78474		-124.311	40.392	2.73906		-124.311	40.392	37.6838
-124.296	40.3837	3.55744		-124.296	40.3837	7.50555		-124.296	40.3837	38.3114
-124.28	40.3753	3.59923		-124.28	40.3753	7.80534		-124.28	40.3753	37.7654
-124.265	40.367	4.46795		-124.265	40.367	5.21868		-124.265	40.367	36.7277
-124.25	40.3586	4.1683		-124.25	40.3586	6.70034		-124.25	40.3586	36.4052
-124.234	40.3503	3.90754		-124.234	40.3503	2.80453		-124.234	40.3503	36.7377
-124.219	40.342	3.43144		-124.219	40.342	2.74906		-124.219	40.342	37.5278
-124.203	40.3336	3.88531		-124.203	40.3336	3.53503		-124.203	40.3336	37.8898
-124.188	40.3253	3.07042		-124.188	40.3253	5.054		-124.188	40.3253	39.2418
-124.173	40.3169	2.66087		-124.173	40.3169	3.83441		-124.173	40.3169	38.4236
-124.157	40.3086	2.68331		-124.157	40.3086	2.84153		-124.157	40.3086	39.5866
-124.142	40.3003	2.97183		-124.142	40.3003	2.69489		-124.142	40.3003	38.6333
-124.127	40.2919	3.10114		-124.127	40.2919	6.59972		-124.127	40.2919	38.4346
-124.111	40.2836	4.41781		-124.111	40.2836	3.57081		-124.111	40.2836	36.8957
-124.096	40.2752	3.56075		-124.096	40.2752	4.40015		-124.096	40.2752	38.803
-124.081	40.2669	2.73444		-124.081	40.2669	3.04696		-124.081	40.2669	39.7604
-124.066	40.2585	2.61986		-124.066	40.2585	3.11337		-124.066	40.2585	39.2848
-124.05	40.2502	2.71605		-124.05	40.2502	7.35151		-124.05	40.2502	39.1072
-124.035	40.2419	3.09492		-124.035	40.2419	2.48925		-124.035	40.2419	38.0237
-124.02	40.2335	2.83678		-124.02	40.2335	2.67561		-124.02	40.2335	38.8161
-124.004	40.2252	2.6083		-124.004	40.2252	3.38158		-124.004	40.2252	39.7337
-123.989	40.2168	2.52882		-123.989	40.2168	3.20448		-123.989	40.2168	40.2308
-123.974	40.2085	2.73296		-123.974	40.2085	2.92451		-123.974	40.2085	40.4322
-123.959	40.2002	3.31082		-123.959	40.2002	2.69235		-123.959	40.2002	39.2379
-123.943	40.1918	3.42561		-123.943	40.1918	5.6002		-123.943	40.1918	39.6386
-123.928	40.1835	2.72147		-123.928	40.1835	5.45766		-123.928	40.1835	40.9635
-123.913	40.1751	3.46011		-123.913	40.1751	4.50487		-123.913	40.1751	39.979
-123.898	40.1668	3.44087		-123.898	40.1668	4.14827		-123.898	40.1668	39.6866
-123.882	40.1585	4.32957		-123.882	40.1585	3.56818		-123.882	40.1585	39.1456
-123.867	40.1501	4.19627		-123.867	40.1501	3.11458		-123.867	40.1501	39.2708
-123.852	40.1418	4.0158		-123.852	40.1418	3.29245		-123.852	40.1418	39.2938
-123.837	40.1334	3.91068		-123.837	40.1334	1.97278		-123.837	40.1334	39.8674
-123.822	40.1251	4.73703		-123.822	40.1251	2.14183		-123.822	40.1251	39.9106
-123.806	40.1168	4.74437		-123.806	40.1168	3.42346		-123.806	40.1168	39.6817
-123.791	40.1084	5.32163		-123.791	40.1084	5.1508		-123.791	40.1084	39.4026
-123.776	40.1001	4.75456		-123.776	40.1001	3.35138		-123.776	40.1001	40.4594
-123.761	40.0917	3.7277		-123.761	40.0917	3.2383		-123.761	40.0917	41.3131
-123.746	40.0834	4.12766		-123.746	40.0834	4.17155		-123.746	40.0834	40.9503
-123.731	40.0751	3.97685		-123.731	40.0751	9.25709		-123.731	40.0751	40.9448
-123.715	40.0667	3.90458		-123.715	40.0667	9.51942		-123.715	40.0667	41.2129
-123.7	40.0584	3.79861		-123.7	40.0584	9.5969		-123.7	40.0584	41.6344
-123.685	40.05	3.7796		-123.685	40.05	4.45915		-123.685	40.05	41.8651
-123.67	40.0417	3.32516		-123.67	40.0417	4.75157		-123.67	40.0417	42.5491
-123.655	40.0334	3.48872		-123.655	40.0334	3.46954		-123.655	40.0334	42.9232
-123.64	40.025	3.58089		-123.64	40.025	5.06145		-123.64	40.025	41.976
-123.625	40.0167	3.40934		-123.625	40.0167	8.25334		-123.625	40.0167	42.494
-123.61	40.0083	3.72813		-123.61	40.0083	4.38425		-123.61	40.0083	41.7977
-123.595	40	3.67541		-123.595	40	4.397		-123.595	40	41.7109
-124.393	40.442	4.5282		-124.393	40.442	7.8534		-124.393	40.442	36.7768
-124.377	40.4337	4.12412		-124.377	40.4337	3.34031		-124.377	40.4337	36.3156
-124.362	40.4254	3.97687		-124.362	40.4254	3.20211		-124.362	40.4254	36.3817
-124.346	40.417	3.56552		-124.346	40.417	3.80066		-124.346	40.417	37.4333
-124.331	40.4087	3.40813		-124.331	40.4087	3.85954		-124.331	40.4087	38.2158
-124.316	40.4003	3.46139		-124.316	40.4003	3.33802		-124.316	40.4003	37.7364
-124.3	40.392	3.35598		-124.3	40.392	3.81013		-124.3	40.392	37.8971
-124.285	40.3837	3.36586		-124.285	40.3837	8.11242		-124.285	40.3837	38.5712
-124.269	40.3753	3.70884		-124.269	40.3753	3.23391		-124.269	40.3753	37.7347
-124.254	40.367	4.18632		-124.254	40.367	3.34211		-124.254	40.367	36.5241
-124.239	40.3586	3.65242		-124.239	40.3586	7.07553		-124.239	40.3586	37.2584
-124.223	40.3503	4.23946		-124.223	40.3503	4.96652		-124.223	40.3503	36.5729
-124.208	40.342	2.64428		-124.208	40.342	5.49769		-124.208	40.342	38.4161
-124.193	40.3336	2.77641		-124.193	40.3336	3.40497		-124.193	40.3336	39.1783
-124.177	40.3253	2.85077		-124.177	40.3253	2.78009		-124.177	40.3253	39.1058
-124.162	40.3169	2.90392		-124.162	40.3169	3.09104		-124.162	40.3169	38.3517
-124.146	40.3086	2.7901		-124.146	40.3086	3.07575		-124.146	40.3086	38.7285
-124.131	40.3003	3.14097		-124.131	40.3003	2.57275		-124.131	40.3003	38.1045
-124.116	40.2919	3.48753		-124.116	40.2919	2.31073		-124.116	40.2919	37.8611
-124.101	40.2836	2.85782		-124.101	40.2836	3.55984		-124.101	40.2836	38.239
-124.085	40.2752	2.51772		-124.085	40.2752	5.52006		-124.085	40.2752	39.789
-124.07	40.2669	2.6429		-124.07	40.2669	3.0741		-124.07	40.2669	39.5017
-124.055	40.2585	2.84879		-124.055	40.2585	2.87905		-124.055	40.2585	38.4104
-124.039	40.2502	3.01652		-124.039	40.2502	5.17707		-124.039	40.2502	39.0637
-124.024	40.2419	2.9907		-124.024	40.2419	2.72294		-124.024	40.2419	38.2165
-124.009	40.2335	2.75191		-124.009	40.2335	2.82578		-124.009	40.2335	39.3585
-123.994	40.2252	2.47557		-123.994	40.2252	2.76649		-123.994	40.2252	40.962
-123.978	40.2168	2.4718		-123.978	40.2168	3.2319		-123.978	40.2168	40.8195
-123.963	40.2085	2.94453		-123.963	40.2085	3.12251		-123.963	40.2085	39.8855
-123.948	40.2002	3.61622		-123.948	40.2002	5.23846		-123.948	40.2002	39.4212
-123.932	40.1918	3.27588		-123.932	40.1918	7.88802		-123.932	40.1918	40.8368
-123.917	40.1835	3.51618		-123.917	40.1835	3.6425		-123.917	40.1835	39.7838
-123.902	40.1751	3.92892		-123.902	40.1751	5.63809		-123.902	40.1751	39.6118
-123.887	40.1668	3.97415		-123.887	40.1668	3.23947		-123.887	40.1668	39.2536
-123.872	40.1585	4.07177		-123.872	40.1585	3.06929		-123.872	40.1585	39.4347
-123.856	40.1501	3.47137		-123.856	40.1501	3.99854		-123.856	40.1501	39.5165
-123.841	40.1418	3.81759		-123.841	40.1418	2.06547		-123.841	40.1418	39.6775
-123.826	40.1334	3.99459		-123.826	40.1334	2.43042		-123.826	40.1334	39.3827
-123.811	40.1251	3.98824		-123.811	40.1251	2.54983		-123.811	40.1251	40.1645
-123.796	40.1168	4.81966		-123.796	40.1168	4.53593		-123.796	40.1168	39.4611
-123.78	40.1084	4.5849		-123.78	40.1084	6.69752		-123.78	40.1084	40.4495
-123.765	40.1001	4.05917		-123.765	40.1001	6.04015		-123.765	40.1001	41.1013
-123.75	40.0917	3.73882		-123.75	40.0917	3.96137		-123.75	40.0917	41.5876
-123.735	40.0834	3.82629		-123.735	40.0834	7.35147		-123.735	40.0834	41.6674
-123.72	40.0751	4.09918		-123.72	40.0751	4.90865		-123.72	40.0751	40.9096
-123.705	40.0667	4.38205		-123.705	40.0667	3.52995		-123.705	40.0667	41.1718
-123.689	40.0584	3.96544		-123.689	40.0584	6.95861		-123.689	40.0584	41.6472
-123.674	40.05	3.72034		-123.674	40.05	6.80338		-123.674	40.05	42.0809
-123.659	40.0417	3.5896		-123.659	40.0417	3.98976		-123.659	40.0417	41.7421
-123.644	40.0334	3.27219		-123.644	40.0334	5.0699		-123.644	40.0334	42.7553
-123.629	40.025	3.49774		-123.629	40.025	10.4847		-123.629	40.025	42.5992
-123.614	40.0167	3.68705		-123.614	40.0167	4.24778		-123.614	40.0167	42.1366
-123.599	40.0083	3.90037		-123.599	40.0083	4.55657		-123.599	40.0083	41.3216
-123.584	40	3.53902		-123.584	40	4.16132		-123.584	40	41.9468
-124.397	40.4504	4.40221		-124.397	40.4504	4.05345		-124.397	40.4504	35.9556
-124.382	40.442	3.51452		-124.382	40.442	5.88802		-124.382	40.442	36.3846
-124.366	40.4337	4.00034		-124.366	40.4337	8.27152		-124.366	40.4337	36.6169
-124.351	40.4254	3.86344		-124.351	40.4254	3.30975		-124.351	40.4254	36.5499
-124.335	40.417	4.1729		-124.335	40.417	3.76851		-124.335	40.417	36.4415
-124.32	40.4087	3.37728		-124.32	40.4087	5.8443		-124.32	40.4087	38.3388
-124.305	40.4003	3.20289		-124.305	40.4003	3.29806		-124.305	40.4003	38.1545
-124.289	40.392	3.07741		-124.289	40.392	3.82965		-124.289	40.392	38.6678
-124.274	40.3837	3.75125		-124.274	40.3837	4.25634		-124.274	40.3837	38.7076
-124.258	40.3753	3.18045		-124.258	40.3753	4.87099		-124.258	40.3753	37.4009
-124.243	40.367	3.49316		-124.243	40.367	7.24521		-124.243	40.367	37.3952
-124.228	40.3586	3.37808		-124.228	40.3586	7.30663		-124.228	40.3586	37.9279
-124.212	40.3503	3.54853		-124.212	40.3503	2.90498		-124.212	40.3503	37.4684
-124.197	40.342	2.83537		-124.197	40.342	3.32283		-124.197	40.342	39.2926
-124.182	40.3336	2.90937		-124.182	40.3336	2.93021		-124.182	40.3336	38.5483
-124.166	40.3253	2.85627		-124.166	40.3253	5.52049		-124.166	40.3253	38.298
-124.151	40.3169	2.52009		-124.151	40.3169	4.50646		-124.151	40.3169	38.1085
-124.136	40.3086	3.44107		-124.136	40.3086	2.25233		-124.136	40.3086	37.2996
-124.12	40.3003	3.37225		-124.12	40.3003	2.93197		-124.12	40.3003	37.1327
-124.105	40.2919	3.52937		-124.105	40.2919	2.28498		-124.105	40.2919	37.3991
-124.09	40.2836	3.00081		-124.09	40.2836	2.63287		-124.09	40.2836	38.7044
-124.074	40.2752	2.49415		-124.074	40.2752	3.46682		-124.074	40.2752	39.743
-124.059	40.2669	2.5273		-124.059	40.2669	2.81676		-124.059	40.2669	39.6095
-124.044	40.2585	2.48214		-124.044	40.2585	4.52408		-124.044	40.2585	39.5947
-124.028	40.2502	3.03772		-124.028	40.2502	2.73262		-124.028	40.2502	38.1937
-124.013	40.2419	3.0133		-124.013	40.2419	2.5368		-124.013	40.2419	38.3184
-123.998	40.2335	2.78817		-123.998	40.2335	2.59072		-123.998	40.2335	39.4665
-123.983	40.2252	2.61321		-123.983	40.2252	3.23271		-123.983	40.2252	39.8008
-123.967	40.2168	2.63242		-123.967	40.2168	8.01913		-123.967	40.2168	39.9022
-123.952	40.2085	3.58504		-123.952	40.2085	5.48787		-123.952	40.2085	39.4188
-123.937	40.2002	3.48879		-123.937	40.2002	5.9294		-123.937	40.2002	40.2327
-123.922	40.1918	3.57839		-123.922	40.1918	5.30636		-123.922	40.1918	40.4762
-123.906	40.1835	4.48679		-123.906	40.1835	5.29954		-123.906	40.1835	39.2285
-123.891	40.1751	3.83121		-123.891	40.1751	3.04113		-123.891	40.1751	39.1965
-123.876	40.1668	4.08348		-123.876	40.1668	3.26596		-123.876	40.1668	39.2758
-123.861	40.1585	4.59814		-123.861	40.1585	4.65302		-123.861	40.1585	39.2852
-123.845	40.1501	3.54371		-123.845	40.1501	2.04952		-123.845	40.1501	39.9895
-123.83	40.1418	3.43273		-123.83	40.1418	6.61671		-123.83	40.1418	39.7241
-123.815	40.1334	4.289		-123.815	40.1334	3.33612		-123.815	40.1334	39.4965
-123.8	40.1251	4.20497		-123.8	40.1251	3.88363		-123.8	40.1251	39.7796
-123.785	40.1168	5.05616		-123.785	40.1168	7.26299		-123.785	40.1168	39.9206
-123.77	40.1084	3.83666		-123.77	40.1084	4.37681		-123.77	40.1084	40.9469
-123.754	40.1001	3.77376		-123.754	40.1001	4.39097		-123.754	40.1001	41.9478
-123.739	40.0917	4.22408		-123.739	40.0917	3.64995		-123.739	40.0917	41.2198
-123.724	40.0834	3.7723		-123.724	40.0834	9.41493		-123.724	40.0834	41.5535
-123.709	40.0751	4.06358		-123.709	40.0751	9.10465		-123.709	40.0751	41.3807
-123.694	40.0667	4.36114		-123.694	40.0667	4.18341		-123.694	40.0667	40.9174
-123.679	40.0584	3.5719		-123.679	40.0584	5.09912		-123.679	40.0584	41.8474
-123.663	40.05	3.10551		-123.663	40.05	5.38794		-123.663	40.05	42.8426
-123.648	40.0417	3.36526		-123.648	40.0417	4.38268		-123.648	40.0417	42.4418
-123.633	40.0334	3.36879		-123.633	40.0334	8.3587		-123.633	40.0334	42.2519
-123.618	40.025	3.53008		-123.618	40.025	4.63589		-123.618	40.025	42.7807
-123.603	40.0167	3.36745		-123.603	40.0167	4.51595		-123.603	40.0167	42.319
-123.588	40.0083	3.76572		-123.588	40.0083	3.78337		-123.588	40.0083	41.6085
-123.573	40	3.91987		-123.573	40	4.58772		-123.573	40	41.4945
-124.386	40.4504	4.3829		-124.386	40.4504	5.31166		-124.386	40.4504	36.7013
-124.371	40.442	4.81156		-124.371	40.442	5.26921		-124.371	40.442	36.2067
-124.355	40.4337	3.89085		-124.355	40.4337	3.87839		-124.355	40.4337	36.5464
-124.34	40.4254	3.78849		-124.34	40.4254	3.07321		-124.34	40.4254	36.4811
-124.324	40.417	3.66204		-124.324	40.417	3.19264		-124.324	40.417	37.4509
-124.309	40.4087	3.07161		-124.309	40.4087	7.95883		-124.309	40.4087	38.5852
-124.294	40.4003	3.59642		-124.294	40.4003	5.42292		-124.294	40.4003	37.7174
-124.278	40.392	3.04548		-124.278	40.392	3.11007		-124.278	40.392	39.2076
-124.263	40.3837	3.28288		-124.263	40.3837	2.94418		-124.263	40.3837	38.3471
-124.247	40.3753	3.42739		-124.247	40.3753	2.95638		-124.247	40.3753	37.6829
-124.232	40.367	3.26472		-124.232	40.367	5.57227		-124.232	40.367	38.345
-124.217	40.3586	3.2365		-124.217	40.3586	7.51556		-124.217	40.3586	37.8432
-124.201	40.3503	3.51423		-124.201	40.3503	2.61174		-124.201	40.3503	37.5217
-124.186	40.342	3.14311		-124.186	40.342	2.65099		-124.186	40.342	38.1459
-124.171	40.3336	3.21133		-124.171	40.3336	3.2016		-124.171	40.3336	37.9117
-124.155	40.3253	3.45183		-124.155	40.3253	4.88179		-124.155	40.3253	37.4498
-124.14	40.3169	3.00487		-124.14	40.3169	3.3748		-124.14	40.3169	37.2268
-124.125	40.3086	3.33742		-124.125	40.3086	6.58841		-124.125	40.3086	37.347
-124.109	40.3003	3.90349		-124.109	40.3003	3.68798		-124.109	40.3003	37.9166
-124.094	40.2919	3.34316		-124.094	40.2919	2.43253		-124.094	40.2919	37.8625
-124.079	40.2836	2.63817		-124.079	40.2836	2.8222		-124.079	40.2836	39.6212
-124.063	40.2752	2.28441		-124.063	40.2752	4.19538		-124.063	40.2752	39.3868
-124.048	40.2669	2.63159		-124.048	40.2669	2.8549		-124.048	40.2669	39.1852
-124.033	40.2585	2.7305		-124.033	40.2585	2.9256		-124.033	40.2585	38.894
-124.017	40.2502	2.73735		-124.017	40.2502	3.24266		-124.017	40.2502	38.9903
-124.002	40.2419	2.80512		-124.002	40.2419	2.74836		-124.002	40.2419	38.8714
-123.987	40.2335	2.57865		-123.987	40.2335	3.27219		-123.987	40.2335	39.9393
-123.972	40.2252	3.00308		-123.972	40.2252	3.0656		-123.972	40.2252	39.1942
-123.956	40.2168	3.30305		-123.956	40.2168	6.86881		-123.956	40.2168	40.5312
-123.941	40.2085	2.92981		-123.941	40.2085	8.29637		-123.941	40.2085	40.3574
-123.926	40.2002	3.5566		-123.926	40.2002	3.61125		-123.926	40.2002	40.1932
-123.911	40.1918	4.07785		-123.911	40.1918	5.4859		-123.911	40.1918	39.7446
-123.895	40.1835	3.66343		-123.895	40.1835	7.84982		-123.895	40.1835	39.1264
-123.88	40.1751	3.89826		-123.88	40.1751	3.11663		-123.88	40.1751	39.265
-123.865	40.1668	3.79496		-123.865	40.1668	3.08318		-123.865	40.1668	39.5488
-123.85	40.1585	3.84914		-123.85	40.1585	2.18329		-123.85	40.1585	39.5582
-123.835	40.1501	3.90537		-123.835	40.1501	2.01353		-123.835	40.1501	39.8277
-123.819	40.1418	4.18665		-123.819	40.1418	5.76681		-123.819	40.1418	39.9248
-123.804	40.1334	4.35712		-123.804	40.1334	3.59306		-123.804	40.1334	39.489
-123.789	40.1251	3.81645		-123.789	40.1251	9.58484		-123.789	40.1251	40.5862
-123.774	40.1168	4.75331		-123.774	40.1168	3.75518		-123.774	40.1168	40.9217
-123.759	40.1084	3.99802		-123.759	40.1084	4.75437		-123.759	40.1084	41.3484
-123.743	40.1001	3.84896		-123.743	40.1001	4.45262		-123.743	40.1001	41.6418
-123.728	40.0917	3.82731		-123.728	40.0917	9.37203		-123.728	40.0917	41.7449
-123.713	40.0834	3.9986		-123.713	40.0834	9.31133		-123.713	40.0834	41.5144
-123.698	40.0751	3.89601		-123.698	40.0751	9.67569		-123.698	40.0751	41.4655
-123.683	40.0667	3.31301		-123.683	40.0667	6.2905		-123.683	40.0667	41.8036
-123.668	40.0584	3.65497		-123.668	40.0584	3.72949		-123.668	40.0584	42.5595
-123.653	40.05	3.7673		-123.653	40.05	4.1294		-123.653	40.05	41.7038
-123.637	40.0417	2.94837		-123.637	40.0417	8.1958		-123.637	40.0417	42.6037
-123.622	40.0334	3.67769		-123.622	40.0334	10.1218		-123.622	40.0334	41.8285
-123.607	40.025	3.40437		-123.607	40.025	4.94005		-123.607	40.025	42.6681
-123.592	40.0167	3.81124		-123.592	40.0167	4.17096		-123.592	40.0167	41.3622
-123.577	40.0083	3.57304		-123.577	40.0083	4.35678		-123.577	40.0083	41.9226
-123.562	40	3.10255		-123.562	40	5.12636		-123.562	40	42.835
-124.391	40.4587	4.52524		-124.391	40.4587	4.97113		-124.391	40.4587	36.3626
-124.375	40.4504	4.43892		-124.375	40.4504	7.56013		-124.375	40.4504	36.1449
-124.36	40.442	3.9813		-124.36	40.442	4.34236		-124.36	40.442	36.5247
-124.344	40.4337	4.27124		-124.344	40.4337	5.27384		-124.344	40.4337	36.6468
-124.329	40.4254	3.6835		-124.329	40.4254	3.68899		-124.329	40.4254	36.9963
-124.313	40.417	4.15076		-124.313	40.417	3.90541		-124.313	40.417	37.4006
-124.298	40.4087	2.68639		-124.298	40.4087	5.60802		-124.298	40.4087	37.8172
-124.283	40.4003	3.02558		-124.283	40.4003	3.65919		-124.283	40.4003	37.7708
-124.267	40.392	2.82765		-124.267	40.392	5.95925		-124.267	40.392	39.0826
-124.252	40.3837	3.05112		-124.252	40.3837	7.61512		-124.252	40.3837	38.1569
-124.236	40.3753	3.20784		-124.236	40.3753	2.87211		-124.236	40.3753	37.7573
-124.221	40.367	2.82868		-124.221	40.367	3.17768		-124.221	40.367	39.3956
-124.206	40.3586	3.27528		-124.206	40.3586	7.41612		-124.206	40.3586	37.4378
-124.19	40.3503	3.50579		-124.19	40.3503	2.36091		-124.19	40.3503	37.6639
-124.175	40.342	3.03447		-124.175	40.342	2.9242		-124.175	40.342	38.0278
-124.16	40.3336	3.17621		-124.16	40.3336	2.55981		-124.16	40.3336	37.8781
-124.144	40.3253	3.43166		-124.144	40.3253	6.23934		-124.144	40.3253	37.3864
-124.129	40.3169	3.62527		-124.129	40.3169	5.67845		-124.129	40.3169	37.2876
-124.114	40.3086	3.43698		-124.114	40.3086	5.34519		-124.114	40.3086	37.6884
-124.098	40.3003	2.93538		-124.098	40.3003	7.22818		-124.098	40.3003	38.548
-124.083	40.2919	2.7735		-124.083	40.2919	3.58418		-124.083	40.2919	38.9783
-124.068	40.2836	2.61471		-124.068	40.2836	3.01887		-124.068	40.2836	39.5449
-124.052	40.2752	2.10635		-124.052	40.2752	4.45535		-124.052	40.2752	40.0064
-124.037	40.2669	2.49483		-124.037	40.2669	2.73581		-124.037	40.2669	40.0929
-124.022	40.2585	2.44716		-124.022	40.2585	3.29801		-124.022	40.2585	40.0027
-124.007	40.2502	2.91498		-124.007	40.2502	2.66598		-124.007	40.2502	38.6836
-123.991	40.2419	2.60255		-123.991	40.2419	3.41207		-123.991	40.2419	39.6135
-123.976	40.2335	3.14864		-123.976	40.2335	3.18612		-123.976	40.2335	38.6385
-123.961	40.2252	3.15191		-123.961	40.2252	6.64415		-123.961	40.2252	39.4576
-123.945	40.2168	3.31925		-123.945	40.2168	7.01306		-123.945	40.2168	40.1736
-123.93	40.2085	3.34951		-123.93	40.2085	8.22045		-123.93	40.2085	40.4843
-123.915	40.2002	3.88346		-123.915	40.2002	3.74013		-123.915	40.2002	39.8211
-123.9	40.1918	3.90484		-123.9	40.1918	5.42308		-123.9	40.1918	39.3572
-123.885	40.1835	4.20414		-123.885	40.1835	3.0116		-123.885	40.1835	39.3036
-123.869	40.1751	3.6622		-123.869	40.1751	3.36583		-123.869	40.1751	39.9816
-123.854	40.1668	3.87214		-123.854	40.1668	3.10422		-123.854	40.1668	39.5736
-123.839	40.1585	3.92931		-123.839	40.1585	2.33631		-123.839	40.1585	39.7424
-123.824	40.1501	4.0054		-123.824	40.1501	2.42176		-123.824	40.1501	39.6552
-123.808	40.1418	4.80206		-123.808	40.1418	9.47196		-123.808	40.1418	39.2013
-123.793	40.1334	4.18394		-123.793	40.1334	3.09478		-123.793	40.1334	39.8692
-123.778	40.1251	3.66607		-123.778	40.1251	7.16234		-123.778	40.1251	41.4224
-123.763	40.1168	4.21616		-123.763	40.1168	4.74651		-123.763	40.1168	42.0056
-123.748	40.1084	3.77716		-123.748	40.1084	7.81057		-123.748	40.1084	41.94
-123.733	40.1001	4.3108		-123.733	40.1001	8.61528		-123.733	40.1001	41.0574
-123.717	40.0917	3.63034		-123.717	40.0917	9.72342		-123.717	40.0917	42.18
-123.702	40.0834	3.8476		-123.702	40.0834	9.59976		-123.702	40.0834	41.9067
-123.687	40.0751	4.50595		-123.687	40.0751	5.16625		-123.687	40.0751	41.3089
-123.672	40.0667	3.12776		-123.672	40.0667	5.48432		-123.672	40.0667	42.8921
-123.657	40.0584	3.40923		-123.657	40.0584	6.14111		-123.657	40.0584	42.9949
-123.642	40.05	3.59331		-123.642	40.05	6.90692		-123.642	40.05	42.3762
-123.627	40.0417	3.75105		-123.627	40.0417	6.21012		-123.627	40.0417	42.1276
-123.611	40.0334	3.54501		-123.611	40.0334	5.53514		-123.611	40.0334	42.2745
-123.596	40.025	3.39818		-123.596	40.025	4.52946		-123.596	40.025	42.7496
-123.581	40.0167	3.99062		-123.581	40.0167	5.73336		-123.581	40.0167	41.8018
-123.566	40.0083	3.1327		-123.566	40.0083	10.7504		-123.566	40.0083	43.2936
-123.551	40	3.10292		-123.551	40	10.8279		-123.551	40	43.5437
-124.38	40.4587	4.50186		-124.38	40.4587	4.14243		-124.38	40.4587	36.0088
-124.364	40.4504	4.61381		-124.364	40.4504	4.9544		-124.364	40.4504	36.3004
-124.349	40.442	4.19494		-124.349	40.442	6.0522		-124.349	40.442	36.8489
-124.333	40.4337	4.0342		-124.333	40.4337	3.04427		-124.333	40.4337	36.6933
-124.318	40.4254	3.86201		-124.318	40.4254	3.12957		-124.318	40.4254	36.8013
-124.303	40.417	3.58693		-124.303	40.417	3.76688		-124.303	40.417	37.9438
-124.287	40.4087	3.6424		-124.287	40.4087	2.87314		-124.287	40.4087	36.6524
-124.272	40.4003	2.96195		-124.272	40.4003	3.04882		-124.272	40.4003	38.6232
-124.256	40.392	2.74637		-124.256	40.392	4.27204		-124.256	40.392	38.6069
-124.241	40.3837	4.16714		-124.241	40.3837	3.23592		-124.241	40.3837	36.9595
-124.226	40.3753	2.68306		-124.226	40.3753	3.15835		-124.226	40.3753	39.4817
-124.21	40.367	2.83091		-124.21	40.367	7.82378		-124.21	40.367	38.7003
-124.195	40.3586	3.07262		-124.195	40.3586	3.78066		-124.195	40.3586	37.5423
-124.179	40.3503	3.00204		-124.179	40.3503	3.36378		-124.179	40.3503	37.7558
-124.164	40.342	3.12691		-124.164	40.342	3.60248		-124.164	40.342	37.7637
-124.149	40.3336	3.03526		-124.149	40.3336	7.25998		-124.149	40.3336	37.6884
-124.133	40.3253	2.88923		-124.133	40.3253	2.91955		-124.133	40.3253	38.5503
-124.118	40.3169	3.15143		-124.118	40.3169	5.79652		-124.118	40.3169	38.0561
-124.103	40.3086	2.84055		-124.103	40.3086	7.43768		-124.103	40.3086	39.1423
-124.087	40.3003	2.95227		-124.087	40.3003	2.85646		-124.087	40.3003	37.9588
-124.072	40.2919	2.8231		-124.072	40.2919	2.65826		-124.072	40.2919	38.9232
-124.057	40.2836	2.51909		-124.057	40.2836	2.94972		-124.057	40.2836	40.0692
-124.041	40.2752	2.38548		-124.041	40.2752	2.9044		-124.041	40.2752	40.3767
-124.026	40.2669	2.41079		-124.026	40.2669	3.09386		-124.026	40.2669	39.8654
-124.011	40.2585	2.63252		-124.011	40.2585	3.38702		-124.011	40.2585	39.3315
-123.996	40.2502	2.68019		-123.996	40.2502	3.61119		-123.996	40.2502	38.9943
-123.98	40.2419	2.83174		-123.98	40.2419	3.146		-123.98	40.2419	39.3135
-123.965	40.2335	3.02283		-123.965	40.2335	3.76402		-123.965	40.2335	39.2205
-123.95	40.2252	3.38063		-123.95	40.2252	3.36239		-123.95	40.2252	39.4321
-123.935	40.2168	3.00504		-123.935	40.2168	8.34211		-123.935	40.2168	40.3029
-123.919	40.2085	4.13972		-123.919	40.2085	5.63253		-123.919	40.2085	39.6911
-123.904	40.2002	4.75131		-123.904	40.2002	4.25578		-123.904	40.2002	39.3626
-123.889	40.1918	4.66335		-123.889	40.1918	5.06676		-123.889	40.1918	39.5371
-123.874	40.1835	3.95027		-123.874	40.1835	6.23621		-123.874	40.1835	40.1207
-123.858	40.1751	3.78137		-123.858	40.1751	4.28462		-123.858	40.1751	40.1359
-123.843	40.1668	3.36357		-123.843	40.1668	3.68628		-123.843	40.1668	40.1479
-123.828	40.1585	3.53382		-123.828	40.1585	2.62156		-123.828	40.1585	40.0599
-123.813	40.1501	3.57349		-123.813	40.1501	6.52443		-123.813	40.1501	40.2765
-123.798	40.1418	4.07746		-123.798	40.1418	3.76179		-123.798	40.1418	40.095
-123.782	40.1334	3.99932		-123.782	40.1334	2.68429		-123.782	40.1334	40.6086
-123.767	40.1251	3.88427		-123.767	40.1251	3.3579		-123.767	40.1251	41.8314
-123.752	40.1168	4.08912		-123.752	40.1168	4.7906		-123.752	40.1168	41.3719
-123.737	40.1084	3.9101		-123.737	40.1084	9.75359		-123.737	40.1084	41.6982
-123.722	40.1001	4.08232		-123.722	40.1001	4.93254		-123.722	40.1001	41.9377
-123.706	40.0917	3.85881		-123.706	40.0917	9.48639		-123.706	40.0917	41.9495
-123.691	40.0834	3.28814		-123.691	40.0834	6.50289		-123.691	40.0834	42.4082
-123.676	40.0751	3.70384		-123.676	40.0751	4.26979		-123.676	40.0751	42.1592
-123.661	40.0667	3.51974		-123.661	40.0667	4.22445		-123.661	40.0667	42.5515
-123.646	40.0584	3.42326		-123.646	40.0584	4.41111		-123.646	40.0584	42.8063
-123.631	40.05	3.61065		-123.631	40.05	9.85141		-123.631	40.05	41.9313
-123.616	40.0417	3.75884		-123.616	40.0417	4.76961		-123.616	40.0417	41.4548
-123.6	40.0334	3.47728		-123.6	40.0334	10.314		-123.6	40.0334	42.5454
-123.585	40.025	3.8898		-123.585	40.025	6.85036		-123.585	40.025	41.4541
-123.57	40.0167	3.20599		-123.57	40.0167	6.35189		-123.57	40.0167	42.9149
-123.555	40.0083	2.83252		-123.555	40.0083	8.10896		-123.555	40.0083	44.1023
-123.54	40	3.29505		-123.54	40	8.66875		-123.54	40	43.4889
-124.384	40.4671	4.96604		-124.384	40.4671	3.89267		-124.384	40.4671	36.2099
-124.369	40.4587	4.06913		-124.369	40.4587	4.04281		-124.369	40.4587	35.7045
-124.353	40.4504	4.20269		-124.353	40.4504	3.24136		-124.353	40.4504	36.2095
-124.338	40.442	4.52397		-124.338	40.442	4.90267		-124.338	40.442	36.7153
-124.322	40.4337	3.66277		-124.322	40.4337	3.44019		-124.322	40.4337	37.2938
-124.307	40.4254	3.87905		-124.307	40.4254	2.60135		-124.307	40.4254	36.4603
-124.292	40.417	3.69053		-124.292	40.417	2.8615		-124.292	40.417	36.4452
-124.276	40.4087	3.1491		-124.276	40.4087	3.81261		-124.276	40.4087	37.5456
-124.261	40.4003	3.03963		-124.261	40.4003	3.59202		-124.261	40.4003	37.98
-124.245	40.392	3.20006		-124.245	40.392	7.41043		-124.245	40.392	37.3645
-124.23	40.3837	3.13872		-124.23	40.3837	2.66693		-124.23	40.3837	37.7966
-124.215	40.3753	2.76321		-124.215	40.3753	6.27296		-124.215	40.3753	38.9026
-124.199	40.367	2.91126		-124.199	40.367	4.29512		-124.199	40.367	37.522
-124.184	40.3586	3.08805		-124.184	40.3586	2.996		-124.184	40.3586	37.9494
-124.169	40.3503	3.28308		-124.169	40.3503	2.47636		-124.169	40.3503	37.4004
-124.153	40.342	3.68622		-124.153	40.342	3.83728		-124.153	40.342	37.7598
-124.138	40.3336	3.17163		-124.138	40.3336	2.59887		-124.138	40.3336	38.3032
-124.122	40.3253	3.4754		-124.122	40.3253	4.91531		-124.122	40.3253	38.1547
-124.107	40.3169	2.96505		-124.107	40.3169	4.82454		-124.107	40.3169	39.7258
-124.092	40.3086	2.739		-124.092	40.3086	3.18454		-124.092	40.3086	38.743
-124.076	40.3003	3.25348		-124.076	40.3003	4.82909		-124.076	40.3003	38.3241
-124.061	40.2919	2.62015		-124.061	40.2919	2.86857		-124.061	40.2919	39.1539
-124.046	40.2836	2.5232		-124.046	40.2836	3.36274		-124.046	40.2836	39.2511
-124.031	40.2752	2.48981		-124.031	40.2752	2.85603		-124.031	40.2752	39.3364
-124.015	40.2669	2.7463		-124.015	40.2669	2.92288		-124.015	40.2669	38.7048
-124	40.2585	2.73944		-124	40.2585	3.02133		-124	40.2585	39.3257
-123.985	40.2502	2.67477		-123.985	40.2502	3.54765		-123.985	40.2502	39.736
-123.969	40.2419	3.19032		-123.969	40.2419	3.68456		-123.969	40.2419	38.3409
-123.954	40.2335	3.24191		-123.954	40.2335	3.92381		-123.954	40.2335	38.7669
-123.939	40.2252	2.70817		-123.939	40.2252	6.0949		-123.939	40.2252	39.4415
-123.924	40.2168	3.85776		-123.924	40.2168	6.8612		-123.924	40.2168	39.4425
-123.908	40.2085	3.72846		-123.908	40.2085	3.46328		-123.908	40.2085	39.9064
-123.893	40.2002	4.10392		-123.893	40.2002	3.88065		-123.893	40.2002	39.2682
-123.878	40.1918	4.17715		-123.878	40.1918	3.98877		-123.878	40.1918	39.312
-123.863	40.1835	3.42409		-123.863	40.1835	4.54471		-123.863	40.1835	40.3255
-123.847	40.1751	3.62657		-123.847	40.1751	3.23776		-123.847	40.1751	40.5843
-123.832	40.1668	3.89419		-123.832	40.1668	3.41773		-123.832	40.1668	39.9987
-123.817	40.1585	3.3744		-123.817	40.1585	3.30565		-123.817	40.1585	40.747
-123.802	40.1501	4.20798		-123.802	40.1501	3.3245		-123.802	40.1501	39.7042
-123.787	40.1418	3.49681		-123.787	40.1418	4.20318		-123.787	40.1418	40.8424
-123.771	40.1334	4.35071		-123.771	40.1334	2.86973		-123.771	40.1334	40.5264
-123.756	40.1251	4.29794		-123.756	40.1251	3.95284		-123.756	40.1251	41.0682
-123.741	40.1168	4.09715		-123.741	40.1168	6.71794		-123.741	40.1168	41.4995
-123.726	40.1084	3.81763		-123.726	40.1084	9.81484		-123.726	40.1084	42.0224
-123.711	40.1001	3.93964		-123.711	40.1001	9.47657		-123.711	40.1001	42.4541
-123.696	40.0917	3.74881		-123.696	40.0917	9.68862		-123.696	40.0917	42.3192
-123.68	40.0834	3.54404		-123.68	40.0834	7.18222		-123.68	40.0834	42.4896
-123.665	40.0751	3.64837		-123.665	40.0751	9.56444		-123.665	40.0751	43.0593
-123.65	40.0667	2.91617		-123.65	40.0667	7.15662		-123.65	40.0667	42.6002
-123.635	40.0584	3.37384		-123.635	40.0584	10.0713		-123.635	40.0584	42.6676
-123.62	40.05	4.16894		-123.62	40.05	8.16634		-123.62	40.05	41.5923
-123.605	40.0417	3.68466		-123.605	40.0417	4.50288		-123.605	40.0417	42.1566
-123.59	40.0334	4.1042		-123.59	40.0334	5.57418		-123.59	40.0334	42.7007
-123.574	40.025	4.37195		-123.574	40.025	5.64349		-123.574	40.025	41.7437
-123.559	40.0167	3.22497		-123.559	40.0167	5.37044		-123.559	40.0167	43.3398
-123.544	40.0083	2.63293		-123.544	40.0083	8.82892		-123.544	40.0083	44.0214
-123.529	40	3.53229		-123.529	40	4.748		-123.529	40	42.8102
-124.389	40.4754	4.8138		-124.389	40.4754	6.86072		-124.389	40.4754	35.1755
-124.373	40.4671	4.46277		-124.373	40.4671	5.94076		-124.373	40.4671	36.1979
-124.358	40.4587	4.46924		-124.358	40.4587	3.6981		-124.358	40.4587	35.2408
-124.342	40.4504	4.39758		-124.342	40.4504	3.5899		-124.342	40.4504	35.9484
-124.327	40.442	3.9244		-124.327	40.442	3.00056		-124.327	40.442	36.8476
-124.311	40.4337	3.76137		-124.311	40.4337	7.25544		-124.311	40.4337	36.9191
-124.296	40.4254	3.73455		-124.296	40.4254	2.87218		-124.296	40.4254	36.472
-124.281	40.417	3.59749		-124.281	40.417	2.4339		-124.281	40.417	36.9354
-124.265	40.4087	3.54923		-124.265	40.4087	6.77201		-124.265	40.4087	37.6535
-124.25	40.4003	2.7849		-124.25	40.4003	5.17452		-124.25	40.4003	37.4248
-124.234	40.392	3.63256		-124.234	40.392	2.90756		-124.234	40.392	36.5051
-124.219	40.3837	2.31061		-124.219	40.3837	4.8666		-124.219	40.3837	38.967
-124.204	40.3753	3.02678		-124.204	40.3753	3.37179		-124.204	40.3753	37.7002
-124.188	40.367	2.74753		-124.188	40.367	4.6235		-124.188	40.367	37.587
-124.173	40.3586	3.11257		-124.173	40.3586	7.16557		-124.173	40.3586	37.9832
-124.158	40.3503	3.23774		-124.158	40.3503	2.4975		-124.158	40.3503	37.6924
-124.142	40.342	2.92756		-124.142	40.342	7.46125		-124.142	40.342	38.3053
-124.127	40.3336	2.90722		-124.127	40.3336	3.02877		-124.127	40.3336	38.5141
-124.112	40.3253	3.111		-124.112	40.3253	4.26874		-124.112	40.3253	39.9023
-124.096	40.3169	2.65446		-124.096	40.3169	2.96925		-124.096	40.3169	39.2505
-124.081	40.3086	2.98276		-124.081	40.3086	2.60521		-124.081	40.3086	38.2765
-124.066	40.3003	2.37618		-124.066	40.3003	3.78829		-124.066	40.3003	39.1554
-124.05	40.2919	2.66046		-124.05	40.2919	2.81321		-124.05	40.2919	39.21
-124.035	40.2836	2.64422		-124.035	40.2836	3.08377		-124.035	40.2836	38.8522
-124.02	40.2752	2.41032		-124.02	40.2752	3.82718		-124.02	40.2752	38.7416
-124.004	40.2669	2.89491		-124.004	40.2669	2.64794		-124.004	40.2669	38.7395
-123.989	40.2585	2.67342		-123.989	40.2585	3.07521		-123.989	40.2585	39.6933
-123.974	40.2502	3.00356		-123.974	40.2502	3.13746		-123.974	40.2502	38.9042
-123.958	40.2419	3.5721		-123.958	40.2419	2.96701		-123.958	40.2419	38.388
-123.943	40.2335	4.27197		-123.943	40.2335	5.71328		-123.943	40.2335	38.4543
-123.928	40.2252	3.79677		-123.928	40.2252	6.52885		-123.928	40.2252	39.5735
-123.913	40.2168	4.2579		-123.913	40.2168	2.97585		-123.913	40.2168	39.044
-123.897	40.2085	3.97292		-123.897	40.2085	4.30079		-123.897	40.2085	38.8047
-123.882	40.2002	4.05263		-123.882	40.2002	3.39611		-123.882	40.2002	39.2975
-123.867	40.1918	3.57782		-123.867	40.1918	4.51082		-123.867	40.1918	39.8736
-123.852	40.1835	3.72133		-123.852	40.1835	4.1443		-123.852	40.1835	40.5917
-123.837	40.1751	3.39475		-123.837	40.1751	3.66934		-123.837	40.1751	40.7281
-123.821	40.1668	3.09906		-123.821	40.1668	8.6122		-123.821	40.1668	41.1749
-123.806	40.1585	4.51866		-123.806	40.1585	3.50669		-123.806	40.1585	40.3708
-123.791	40.1501	4.68173		-123.791	40.1501	5.62797		-123.791	40.1501	39.8308
-123.776	40.1418	4.50438		-123.776	40.1418	6.47989		-123.776	40.1418	40.7037
-123.761	40.1334	4.13575		-123.761	40.1334	3.64526		-123.761	40.1334	40.568
-123.745	40.1251	4.61577		-123.745	40.1251	4.37334		-123.745	40.1251	40.2818
-123.73	40.1168	3.92793		-123.73	40.1168	6.38237		-123.73	40.1168	42.1606
-123.715	40.1084	3.18014		-123.715	40.1084	9.38557		-123.715	40.1084	42.5463
-123.7	40.1001	3.68852		-123.7	40.1001	9.78801		-123.7	40.1001	42.7278
-123.685	40.0917	3.42812		-123.685	40.0917	10.0439		-123.685	40.0917	43.0927
-123.669	40.0834	3.68735		-123.669	40.0834	9.91094		-123.669	40.0834	43.0906
-123.654	40.0751	3.58658		-123.654	40.0751	4.2619		-123.654	40.0751	42.8608
-123.639	40.0667	3.83245		-123.639	40.0667	4.51046		-123.639	40.0667	42.0419
-123.624	40.0584	3.41967		-123.624	40.0584	9.97087		-123.624	40.0584	42.2819
-123.609	40.05	3.90423		-123.609	40.05	3.68359		-123.609	40.05	41.6897
-123.594	40.0417	3.66033		-123.594	40.0417	7.79469		-123.594	40.0417	42.5022
-123.579	40.0334	4.01599		-123.579	40.0334	5.39769		-123.579	40.0334	41.7047
-123.564	40.025	3.70592		-123.564	40.025	10.0586		-123.564	40.025	42.1077
-123.548	40.0167	3.57001		-123.548	40.0167	6.9326		-123.548	40.0167	43.0472
-123.533	40.0083	3.38391		-123.533	40.0083	6.01352		-123.533	40.0083	42.6748
-123.518	40	4.5433		-123.518	40	4.74711		-123.518	40	41.6888
-124.378	40.4754	4.65395		-124.378	40.4754	7.55957		-124.378	40.4754	35.5941
-124.362	40.4671	4.4872		-124.362	40.4671	7.56206		-124.362	40.4671	35.0123
-124.347	40.4587	4.63035		-124.347	40.4587	3.43384		-124.347	40.4587	35.4133
-124.331	40.4504	4.8186		-124.331	40.4504	3.29585		-124.331	40.4504	35.0849
-124.316	40.442	3.61128		-124.316	40.442	3.64475		-124.316	40.442	36.9938
-124.3	40.4337	3.82636		-124.3	40.4337	3.19345		-124.3	40.4337	36.0343
-124.285	40.4254	3.77737		-124.285	40.4254	2.86118		-124.285	40.4254	36.1856
-124.27	40.417	3.25289		-124.27	40.417	3.18092		-124.27	40.417	36.9701
-124.254	40.4087	3.43453		-124.254	40.4087	2.71379		-124.254	40.4087	37.3351
-124.239	40.4003	3.3312		-124.239	40.4003	7.42569		-124.239	40.4003	37.3332
-124.223	40.392	3.29136		-124.223	40.392	3.12045		-124.223	40.392	37.3424
-124.208	40.3837	2.58716		-124.208	40.3837	4.57203		-124.208	40.3837	37.9766
-124.193	40.3753	2.85999		-124.193	40.3753	3.01842		-124.193	40.3753	38.7523
-124.177	40.367	3.11243		-124.177	40.367	2.75779		-124.177	40.367	37.8534
-124.162	40.3586	3.17886		-124.162	40.3586	2.85361		-124.162	40.3586	37.3018
-124.147	40.3503	2.99575		-124.147	40.3503	7.34336		-124.147	40.3503	38.1047
-124.131	40.342	2.59622		-124.131	40.342	4.30459		-124.131	40.342	38.6647
-124.116	40.3336	2.83004		-124.116	40.3336	6.25576		-124.116	40.3336	39.4389
-124.101	40.3253	2.38142		-124.101	40.3253	4.49351		-124.101	40.3253	39.219
-124.085	40.3169	2.91573		-124.085	40.3169	2.76566		-124.085	40.3169	37.8335
-124.07	40.3086	2.72111		-124.07	40.3086	2.573		-124.07	40.3086	39.1837
-124.055	40.3003	2.57103		-124.055	40.3003	3.66032		-124.055	40.3003	39.1883
-124.039	40.2919	2.80533		-124.039	40.2919	2.65173		-124.039	40.2919	38.5164
-124.024	40.2836	2.95331		-124.024	40.2836	2.37245		-124.024	40.2836	38.3777
-124.009	40.2752	2.93902		-124.009	40.2752	3.07383		-124.009	40.2752	37.9632
-123.993	40.2669	2.88938		-123.993	40.2669	2.99616		-123.993	40.2669	38.4934
-123.978	40.2585	2.68846		-123.978	40.2585	3.44121		-123.978	40.2585	39.495
-123.963	40.2502	3.3718		-123.963	40.2502	3.5066		-123.963	40.2502	38.4129
-123.948	40.2419	3.61717		-123.948	40.2419	3.45644		-123.948	40.2419	38.5999
-123.932	40.2335	4.27873		-123.932	40.2335	4.80692		-123.932	40.2335	38.7847
-123.917	40.2252	3.87952		-123.917	40.2252	4.1853		-123.917	40.2252	39.1682
-123.902	40.2168	4.1072		-123.902	40.2168	3.23547		-123.902	40.2168	38.9891
-123.887	40.2085	4.26383		-123.887	40.2085	2.94605		-123.887	40.2085	39.1127
-123.871	40.2002	3.81741		-123.871	40.2002	3.15671		-123.871	40.2002	39.8255
-123.856	40.1918	3.87269		-123.856	40.1918	6.38497		-123.856	40.1918	40.505
-123.841	40.1835	3.25529		-123.841	40.1835	3.19125		-123.841	40.1835	41.8832
-123.826	40.1751	3.46389		-123.826	40.1751	3.19193		-123.826	40.1751	41.1208
-123.81	40.1668	3.16555		-123.81	40.1668	6.06173		-123.81	40.1668	40.7317
-123.795	40.1585	3.89768		-123.795	40.1585	10.4657		-123.795	40.1585	39.3685
-123.78	40.1501	3.4364		-123.78	40.1501	8.94895		-123.78	40.1501	41.3999
-123.765	40.1418	3.78769		-123.765	40.1418	8.79432		-123.765	40.1418	40.9071
-123.75	40.1334	4.47362		-123.75	40.1334	3.43515		-123.75	40.1334	39.8918
-123.734	40.1251	4.00821		-123.734	40.1251	4.74017		-123.734	40.1251	40.7889
-123.719	40.1168	4.39087		-123.719	40.1168	5.57928		-123.719	40.1168	41.5833
-123.704	40.1084	3.3775		-123.704	40.1084	10.1148		-123.704	40.1084	43.412
-123.689	40.1001	3.09037		-123.689	40.1001	8.57794		-123.689	40.1001	43.3767
-123.674	40.0917	3.55807		-123.674	40.0917	9.97908		-123.674	40.0917	43.1888
-123.659	40.0834	3.60006		-123.659	40.0834	7.22139		-123.659	40.0834	42.7194
-123.643	40.0751	3.72788		-123.643	40.0751	9.88801		-123.643	40.0751	42.0725
-123.628	40.0667	3.64166		-123.628	40.0667	6.91551		-123.628	40.0667	42.0248
-123.613	40.0584	3.66477		-123.613	40.0584	3.40933		-123.613	40.0584	42.6415
-123.598	40.05	4.12156		-123.598	40.05	4.11792		-123.598	40.05	41.4957
-123.583	40.0417	3.70046		-123.583	40.0417	10.2549		-123.583	40.0417	42.6091
-123.568	40.0334	4.14337		-123.568	40.0334	7.95543		-123.568	40.0334	41.7946
-123.553	40.025	3.56099		-123.553	40.025	10.3098		-123.553	40.025	42.6711
-123.538	40.0167	3.6392		-123.538	40.0167	8.36733		-123.538	40.0167	42.6951
-123.523	40.0083	3.97539		-123.523	40.0083	4.41081		-123.523	40.0083	41.6644
-123.507	40	3.70966		-123.507	40	5.09838		-123.507	40	42.4583
-124.382	40.4837	4.62381		-124.382	40.4837	7.82334		-124.382	40.4837	35.8832
-124.367	40.4754	4.44778		-124.367	40.4754	7.74963		-124.367	40.4754	35.8255
-124.351	40.4671	5.7854		-124.351	40.4671	4.6019		-124.351	40.4671	34.9768
-124.336	40.4587	4.7609		-124.336	40.4587	6.08536		-124.336	40.4587	34.7564
-124.32	40.4504	4.57798		-124.32	40.4504	2.9816		-124.32	40.4504	35.2982
-124.305	40.442	3.35209		-124.305	40.442	4.68472		-124.305	40.442	36.8297
-124.29	40.4337	3.6555		-124.29	40.4337	3.14393		-124.29	40.4337	36.6112
-124.274	40.4254	3.72877		-124.274	40.4254	2.67326		-124.274	40.4254	36.6106
-124.259	40.417	2.89897		-124.259	40.417	4.3296		-124.259	40.417	37.6138
-124.243	40.4087	3.08827		-124.243	40.4087	2.99141		-124.243	40.4087	37.9724
-124.228	40.4003	3.47557		-124.228	40.4003	2.58985		-124.228	40.4003	37.0502
-124.213	40.392	3.11783		-124.213	40.392	3.08279		-124.213	40.392	37.4874
-124.197	40.3837	2.55962		-124.197	40.3837	3.88996		-124.197	40.3837	38.6572
-124.182	40.3753	2.77432		-124.182	40.3753	3.82379		-124.182	40.3753	38.4699
-124.166	40.367	3.19638		-124.166	40.367	4.04885		-124.166	40.367	38.0822
-124.151	40.3586	2.77511		-124.151	40.3586	3.1632		-124.151	40.3586	38.506
-124.136	40.3503	2.70817		-124.136	40.3503	7.66155		-124.136	40.3503	39.169
-124.12	40.342	2.85793		-124.12	40.342	5.58816		-124.12	40.342	39.5689
-124.105	40.3336	2.17482		-124.105	40.3336	6.30023		-124.105	40.3336	40.1572
-124.09	40.3253	3.53099		-124.09	40.3253	3.7736		-124.09	40.3253	38.282
-124.074	40.3169	3.01203		-124.074	40.3169	4.89231		-124.074	40.3169	38.7364
-124.059	40.3086	2.75642		-124.059	40.3086	3.06903		-124.059	40.3086	38.5526
-124.044	40.3003	2.81521		-124.044	40.3003	2.40003		-124.044	40.3003	38.5686
-124.028	40.2919	2.84522		-124.028	40.2919	2.68103		-124.028	40.2919	38.172
-124.013	40.2836	3.04931		-124.013	40.2836	2.75325		-124.013	40.2836	37.6574
-123.998	40.2752	3.28055		-123.998	40.2752	3.56708		-123.998	40.2752	37.7975
-123.982	40.2669	3.10821		-123.982	40.2669	3.00053		-123.982	40.2669	38.8261
-123.967	40.2585	3.15809		-123.967	40.2585	2.87944		-123.967	40.2585	39.1918
-123.952	40.2502	3.45284		-123.952	40.2502	5.32493		-123.952	40.2502	39.3006
-123.937	40.2419	3.69266		-123.937	40.2419	3.83051		-123.937	40.2419	38.8493
-123.921	40.2335	4.07324		-123.921	40.2335	3.49164		-123.921	40.2335	38.6309
-123.906	40.2252	4.36754		-123.906	40.2252	5.333		-123.906	40.2252	38.9276
-123.891	40.2168	3.63537		-123.891	40.2168	7.727		-123.891	40.2168	38.7636
-123.876	40.2085	3.71984		-123.876	40.2085	3.16503		-123.876	40.2085	40.2182
-123.86	40.2002	3.07091		-123.86	40.2002	5.39599		-123.86	40.2002	40.5554
-123.845	40.1918	3.75115		-123.845	40.1918	3.81864		-123.845	40.1918	40.5715
-123.83	40.1835	3.16969		-123.83	40.1835	4.6356		-123.83	40.1835	42.3643
-123.815	40.1751	3.69367		-123.815	40.1751	6.11821		-123.815	40.1751	40.9592
-123.799	40.1668	4.06163		-123.799	40.1668	4.07159		-123.799	40.1668	40.2901
-123.784	40.1585	4.3766		-123.784	40.1585	7.74765		-123.784	40.1585	40.0103
-123.769	40.1501	3.92845		-123.769	40.1501	8.57489		-123.769	40.1501	41.4485
-123.754	40.1418	4.49374		-123.754	40.1418	5.38409		-123.754	40.1418	40.2981
-123.739	40.1334	4.42306		-123.739	40.1334	3.27811		-123.739	40.1334	40.0667
-123.724	40.1251	4.43817		-123.724	40.1251	6.23932		-123.724	40.1251	40.5003
-123.708	40.1168	3.63225		-123.708	40.1168	6.95865		-123.708	40.1168	42.4223
-123.693	40.1084	3.44257		-123.693	40.1084	9.87002		-123.693	40.1084	43.6344
-123.678	40.1001	3.4074		-123.678	40.1001	9.99789		-123.678	40.1001	43.3676
-123.663	40.0917	3.56165		-123.663	40.0917	8.12461		-123.663	40.0917	42.4777
-123.648	40.0834	3.70017		-123.648	40.0834	9.78285		-123.648	40.0834	42.6816
-123.633	40.0751	4.57309		-123.633	40.0751	6.1532		-123.633	40.0751	41.1854
-123.617	40.0667	3.58577		-123.617	40.0667	3.6392		-123.617	40.0667	42.6644
-123.602	40.0584	3.79758		-123.602	40.0584	3.55478		-123.602	40.0584	41.8645
-123.587	40.05	3.77782		-123.587	40.05	4.98815		-123.587	40.05	42.3448
-123.572	40.0417	3.84835		-123.572	40.0417	8.17104		-123.572	40.0417	42.5966
-123.557	40.0334	3.84376		-123.557	40.0334	6.14961		-123.557	40.0334	41.8066
-123.542	40.025	3.73993		-123.542	40.025	7.70299		-123.542	40.025	42.811
-123.527	40.0167	4.10568		-123.527	40.0167	6.57959		-123.527	40.0167	41.9905
-123.512	40.0083	3.85619		-123.512	40.0083	4.7809		-123.512	40.0083	42.0325
-123.497	40	4.06091		-123.497	40	5.30604		-123.497	40	41.6621
-124.371	40.4837	4.64176		-124.371	40.4837	5.2479		-124.371	40.4837	36.1131
-124.356	40.4754	4.4711		-124.356	40.4754	7.89556		-124.356	40.4754	35.8068
-124.34	40.4671	4.3059		-124.34	40.4671	7.47397		-124.34	40.4671	35.8362
-124.325	40.4587	4.66512		-124.325	40.4587	2.89523		-124.325	40.4587	35.3957
-124.309	40.4504	4.39086		-124.309	40.4504	2.79323		-124.309	40.4504	35.9373
-124.294	40.442	4.16852		-124.294	40.442	2.68424		-124.294	40.442	35.8734
-124.279	40.4337	3.44674		-124.279	40.4337	3.9403		-124.279	40.4337	36.9334
-124.263	40.4254	3.69836		-124.263	40.4254	2.66437		-124.263	40.4254	36.8119
-124.248	40.417	3.33584		-124.248	40.417	2.9484		-124.248	40.417	37.481
-124.232	40.4087	3.05636		-124.232	40.4087	2.92949		-124.232	40.4087	38.0895
-124.217	40.4003	3.52607		-124.217	40.4003	2.80478		-124.217	40.4003	36.6419
-124.202	40.392	3.26444		-124.202	40.392	2.63848		-124.202	40.392	37.2477
-124.186	40.3837	3.04879		-124.186	40.3837	2.64945		-124.186	40.3837	37.9134
-124.171	40.3753	2.29199		-124.171	40.3753	5.37096		-124.171	40.3753	38.6795
-124.155	40.367	2.86075		-124.155	40.367	3.20063		-124.155	40.367	37.916
-124.14	40.3586	2.65135		-124.14	40.3586	3.37731		-124.14	40.3586	39.3004
-124.125	40.3503	2.9642		-124.125	40.3503	4.55904		-124.125	40.3503	40.0403
-124.109	40.342	2.83574		-124.109	40.342	5.98869		-124.109	40.342	39.3293
-124.094	40.3336	2.70641		-124.094	40.3336	2.93443		-124.094	40.3336	39.7278
-124.079	40.3253	2.73203		-124.079	40.3253	3.35643		-124.079	40.3253	38.5562
-124.063	40.3169	2.82537		-124.063	40.3169	3.59162		-124.063	40.3169	38.9489
-124.048	40.3086	2.59151		-124.048	40.3086	2.76743		-124.048	40.3086	39.1794
-124.033	40.3003	3.03473		-124.033	40.3003	2.37596		-124.033	40.3003	37.7857
-124.017	40.2919	3.10901		-124.017	40.2919	2.75248		-124.017	40.2919	37.8293
-124.002	40.2836	3.37994		-124.002	40.2836	2.71879		-124.002	40.2836	37.7899
-123.987	40.2752	3.24262		-123.987	40.2752	3.0147		-123.987	40.2752	38.3405
-123.972	40.2669	2.99456		-123.972	40.2669	3.31456		-123.972	40.2669	39.1888
-123.956	40.2585	2.91897		-123.956	40.2585	3.44185		-123.956	40.2585	39.6904
-123.941	40.2502	3.04277		-123.941	40.2502	3.28064		-123.941	40.2502	39.7793
-123.926	40.2419	3.5685		-123.926	40.2419	6.19145		-123.926	40.2419	39.3114
-123.91	40.2335	3.99876		-123.91	40.2335	6.10135		-123.91	40.2335	39.0693
-123.895	40.2252	3.87086		-123.895	40.2252	6.68745		-123.895	40.2252	39.556
-123.88	40.2168	4.54702		-123.88	40.2168	3.38161		-123.88	40.2168	38.7532
-123.865	40.2085	3.57398		-123.865	40.2085	3.0654		-123.865	40.2085	40.5142
-123.849	40.2002	3.59619		-123.849	40.2002	3.59276		-123.849	40.2002	40.6705
-123.834	40.1918	3.46956		-123.834	40.1918	3.70731		-123.834	40.1918	40.5844
-123.819	40.1835	3.32874		-123.819	40.1835	6.65262		-123.819	40.1835	41.2803
-123.804	40.1751	4.16598		-123.804	40.1751	3.33069		-123.804	40.1751	40.3483
-123.789	40.1668	4.36689		-123.789	40.1668	7.76945		-123.789	40.1668	39.8242
-123.773	40.1585	4.33665		-123.773	40.1585	3.56769		-123.773	40.1585	40.465
-123.758	40.1501	3.94273		-123.758	40.1501	8.19945		-123.758	40.1501	41.2638
-123.743	40.1418	3.89131		-123.743	40.1418	8.68577		-123.743	40.1418	40.8764
-123.728	40.1334	4.30345		-123.728	40.1334	5.65255		-123.728	40.1334	40.4975
-123.713	40.1251	4.07323		-123.713	40.1251	9.55852		-123.713	40.1251	41.5649
-123.697	40.1168	2.74332		-123.697	40.1168	7.1382		-123.697	40.1168	43.601
-123.682	40.1084	3.7975		-123.682	40.1084	9.53431		-123.682	40.1084	43.6142
-123.667	40.1001	3.57344		-123.667	40.1001	9.69396		-123.667	40.1001	42.6786
-123.652	40.0917	3.95906		-123.652	40.0917	9.64487		-123.652	40.0917	41.6977
-123.637	40.0834	4.11093		-123.637	40.0834	9.17547		-123.637	40.0834	41.6254
-123.622	40.0751	4.09462		-123.622	40.0751	3.82046		-123.622	40.0751	41.5335
-123.607	40.0667	3.69024		-123.607	40.0667	3.3086		-123.607	40.0667	42.7179
-123.591	40.0584	4.11029		-123.591	40.0584	3.54231		-123.591	40.0584	41.7407
-123.576	40.05	3.65808		-123.576	40.05	10.1315		-123.576	40.05	43.1041
-123.561	40.0417	4.40384		-123.561	40.0417	5.17387		-123.561	40.0417	42.3418
-123.546	40.0334	4.10034		-123.546	40.0334	8.06841		-123.546	40.0334	42.1566
-123.531	40.025	4.01753		-123.531	40.025	5.06279		-123.531	40.025	42.0583
-123.516	40.0167	4.84456		-123.516	40.0167	6.12439		-123.516	40.0167	41.1007
-123.501	40.0083	4.75193		-123.501	40.0083	8.67658		-123.501	40.0083	41.5687
-123.486	40	4.61882		-123.486	40	7.07895		-123.486	40	40.7523
-124.376	40.4921	4.33096		-124.376	40.4921	3.99038		-124.376	40.4921	35.8309
-124.36	40.4837	4.20077		-124.36	40.4837	7.66206		-124.36	40.4837	36.1122
-124.345	40.4754	3.87102		-124.345	40.4754	3.93463		-124.345	40.4754	36.1892
-124.329	40.4671	4.41249		-124.329	40.4671	3.31241		-124.329	40.4671	35.5205
-124.314	40.4587	4.51841		-124.314	40.4587	6.84101		-124.314	40.4587	35.0754
-124.298	40.4504	4.36528		-124.298	40.4504	2.75633		-124.298	40.4504	35.6317
-124.283	40.442	3.64109		-124.283	40.442	2.969		-124.283	40.442	37.1393
-124.268	40.4337	3.41949		-124.268	40.4337	7.52072		-124.268	40.4337	36.9576
-124.252	40.4254	3.36907		-124.252	40.4254	3.06865		-124.252	40.4254	37.1354
-124.237	40.417	3.25779		-124.237	40.417	3.14075		-124.237	40.417	37.43
-124.221	40.4087	3.05215		-124.221	40.4087	3.40375		-124.221	40.4087	37.6959
-124.206	40.4003	3.29195		-124.206	40.4003	2.7942		-124.206	40.4003	37.2301
-124.191	40.392	3.11916		-124.191	40.392	3.68791		-124.191	40.392	37.2128
-124.175	40.3837	2.87555		-124.175	40.3837	3.31586		-124.175	40.3837	37.9087
-124.16	40.3753	2.96186		-124.16	40.3753	5.87048		-124.16	40.3753	38.2953
-124.144	40.367	3.15517		-124.144	40.367	5.08729		-124.144	40.367	38.3671
-124.129	40.3586	2.57119		-124.129	40.3586	3.56936		-124.129	40.3586	39.6199
-124.114	40.3503	2.71896		-124.114	40.3503	2.78399		-124.114	40.3503	39.5653
-124.098	40.342	2.96186		-124.098	40.342	4.41436		-124.098	40.342	38.7793
-124.083	40.3336	2.62055		-124.083	40.3336	3.71787		-124.083	40.3336	38.9147
-124.068	40.3253	2.905		-124.068	40.3253	6.5558		-124.068	40.3253	38.8165
-124.052	40.3169	2.8945		-124.052	40.3169	3.25801		-124.052	40.3169	38.3086
-124.037	40.3086	2.69577		-124.037	40.3086	3.09859		-124.037	40.3086	38.2531
-124.022	40.3003	3.33776		-124.022	40.3003	3.48899		-124.022	40.3003	37.1048
-124.007	40.2919	3.22314		-124.007	40.2919	3.23819		-124.007	40.2919	37.6735
-123.991	40.2836	3.36838		-123.991	40.2836	3.00871		-123.991	40.2836	37.8934
-123.976	40.2752	3.09048		-123.976	40.2752	3.10018		-123.976	40.2752	39.0479
-123.961	40.2669	2.92017		-123.961	40.2669	3.25915		-123.961	40.2669	39.2572
-123.945	40.2585	2.86293		-123.945	40.2585	3.3342		-123.945	40.2585	40.0239
-123.93	40.2502	3.10454		-123.93	40.2502	4.30217		-123.93	40.2502	39.8803
-123.915	40.2419	3.97776		-123.915	40.2419	3.95012		-123.915	40.2419	38.8854
-123.9	40.2335	4.10231		-123.9	40.2335	4.93038		-123.9	40.2335	39.686
-123.884	40.2252	3.94622		-123.884	40.2252	3.53848		-123.884	40.2252	39.656
-123.869	40.2168	4.479		-123.869	40.2168	3.30606		-123.869	40.2168	38.9841
-123.854	40.2085	3.79855		-123.854	40.2085	3.07686		-123.854	40.2085	39.8546
-123.839	40.2002	3.65891		-123.839	40.2002	3.16809		-123.839	40.2002	40.2019
-123.823	40.1918	3.25089		-123.823	40.1918	3.64507		-123.823	40.1918	41.0823
-123.808	40.1835	3.56515		-123.808	40.1835	3.16136		-123.808	40.1835	40.7571
-123.793	40.1751	4.0572		-123.793	40.1751	4.23249		-123.793	40.1751	39.8135
-123.778	40.1668	4.30928		-123.778	40.1668	10.2911		-123.778	40.1668	39.7358
-123.762	40.1585	3.5486		-123.762	40.1585	4.52225		-123.762	40.1585	41.4346
-123.747	40.1501	3.77241		-123.747	40.1501	8.75017		-123.747	40.1501	41.3132
-123.732	40.1418	3.79761		-123.732	40.1418	8.80602		-123.732	40.1418	41.1224
-123.717	40.1334	3.70252		-123.717	40.1334	9.36		-123.717	40.1334	41.7423
-123.702	40.1251	3.66796		-123.702	40.1251	5.67497		-123.702	40.1251	42.5685
-123.687	40.1168	2.79233		-123.687	40.1168	7.47143		-123.687	40.1168	43.7796
-123.671	40.1084	2.72216		-123.671	40.1084	9.47181		-123.671	40.1084	43.1588
-123.656	40.1001	3.9956		-123.656	40.1001	5.07182		-123.656	40.1001	41.9476
-123.641	40.0917	3.33615		-123.641	40.0917	6.84467		-123.641	40.0917	41.7792
-123.626	40.0834	4.14566		-123.626	40.0834	3.31022		-123.626	40.0834	41.8169
-123.611	40.0751	4.31971		-123.611	40.0751	4.8142		-123.611	40.0751	41.698
-123.596	40.0667	3.81104		-123.596	40.0667	9.08657		-123.596	40.0667	42.2653
-123.58	40.0584	4.40046		-123.58	40.0584	5.82394		-123.58	40.0584	41.8106
-123.565	40.05	4.12558		-123.565	40.05	9.82326		-123.565	40.05	42.7188
-123.55	40.0417	4.57791		-123.55	40.0417	6.47053		-123.55	40.0417	42.0854
-123.535	40.0334	4.25001		-123.535	40.0334	6.80147		-123.535	40.0334	42.3466
-123.52	40.025	3.99863		-123.52	40.025	6.41369		-123.52	40.025	41.3495
-123.505	40.0167	3.6871		-123.505	40.0167	6.69663		-123.505	40.0167	42.0097
-123.49	40.0083	4.88922		-123.49	40.0083	10.4013		-123.49	40.0083	41.1403
-123.475	40	4.45802		-123.475	40	9.34366		-123.475	40	41.4177
-124.38	40.5004	5.02597		-124.38	40.5004	3.86212		-124.38	40.5004	35.6202
-124.365	40.4921	3.91406		-124.365	40.4921	4.32539		-124.365	40.4921	36.0677
-124.349	40.4837	4.27361		-124.349	40.4837	4.22838		-124.349	40.4837	36.2573
-124.334	40.4754	3.90073		-124.334	40.4754	7.27141		-124.334	40.4754	36.5249
-124.318	40.4671	3.9493		-124.318	40.4671	7.40912		-124.318	40.4671	36.1513
-124.303	40.4587	4.86655		-124.303	40.4587	2.77641		-124.303	40.4587	35.3443
-124.287	40.4504	4.53559		-124.287	40.4504	3.09694		-124.287	40.4504	35.649
-124.272	40.442	3.91618		-124.272	40.442	2.81637		-124.272	40.442	36.6938
-124.257	40.4337	3.51941		-124.257	40.4337	7.39761		-124.257	40.4337	36.851
-124.241	40.4254	3.81201		-124.241	40.4254	3.24603		-124.241	40.4254	36.3676
-124.226	40.417	2.77877		-124.226	40.417	3.37914		-124.226	40.417	39.1097
-124.21	40.4087	2.57008		-124.21	40.4087	4.40756		-124.21	40.4087	38.5598
-124.195	40.4003	3.05747		-124.195	40.4003	7.62336		-124.195	40.4003	37.4622
-124.18	40.392	2.69228		-124.18	40.392	4.35404		-124.18	40.392	38.1094
-124.164	40.3837	2.7448		-124.164	40.3837	3.05297		-124.164	40.3837	38.8451
-124.149	40.3753	2.63686		-124.149	40.3753	6.34839		-124.149	40.3753	38.8386
-124.134	40.367	2.61815		-124.134	40.367	3.49615		-124.134	40.367	38.7783
-124.118	40.3586	2.41622		-124.118	40.3586	4.10993		-124.118	40.3586	39.0324
-124.103	40.3503	2.38783		-124.103	40.3503	4.25279		-124.103	40.3503	39.0233
-124.087	40.342	2.7817		-124.087	40.342	3.27519		-124.087	40.342	38.7352
-124.072	40.3336	3.07862		-124.072	40.3336	4.11266		-124.072	40.3336	38.7406
-124.057	40.3253	3.45461		-124.057	40.3253	5.07038		-124.057	40.3253	37.923
-124.042	40.3169	3.42214		-124.042	40.3169	2.43019		-124.042	40.3169	37.4187
-124.026	40.3086	3.23761		-124.026	40.3086	2.61231		-124.026	40.3086	37.5041
-124.011	40.3003	3.00923		-124.011	40.3003	3.737		-124.011	40.3003	37.9385
-123.996	40.2919	3.35063		-123.996	40.2919	5.57504		-123.996	40.2919	38.54
-123.98	40.2836	3.14836		-123.98	40.2836	3.4237		-123.98	40.2836	38.7073
-123.965	40.2752	2.87186		-123.965	40.2752	2.94506		-123.965	40.2752	39.6445
-123.95	40.2669	2.89225		-123.95	40.2669	3.28263		-123.95	40.2669	39.4127
-123.934	40.2585	3.40547		-123.934	40.2585	3.59482		-123.934	40.2585	40.1576
-123.919	40.2502	3.62274		-123.919	40.2502	3.40562		-123.919	40.2502	39.2599
-123.904	40.2419	3.90822		-123.904	40.2419	5.85901		-123.904	40.2419	39.7009
-123.889	40.2335	3.62248		-123.889	40.2335	7.65264		-123.889	40.2335	40.2545
-123.873	40.2252	4.38146		-123.873	40.2252	3.77333		-123.873	40.2252	38.7704
-123.858	40.2168	4.1808		-123.858	40.2168	3.35226		-123.858	40.2168	39.0239
-123.843	40.2085	3.94534		-123.843	40.2085	3.13543		-123.843	40.2085	39.5876
-123.828	40.2002	3.50228		-123.828	40.2002	3.21046		-123.828	40.2002	40.3919
-123.812	40.1918	3.55163		-123.812	40.1918	3.04074		-123.812	40.1918	40.3815
-123.797	40.1835	3.73382		-123.797	40.1835	7.44423		-123.797	40.1835	40.6679
-123.782	40.1751	4.59119		-123.782	40.1751	10.0707		-123.782	40.1751	39.605
-123.767	40.1668	3.89156		-123.767	40.1668	6.32415		-123.767	40.1668	40.9873
-123.752	40.1585	3.31527		-123.752	40.1585	9.16209		-123.752	40.1585	42.0605
-123.736	40.1501	3.62044		-123.736	40.1501	9.0866		-123.736	40.1501	41.7375
-123.721	40.1418	3.72546		-123.721	40.1418	8.99256		-123.721	40.1418	41.2774
-123.706	40.1334	3.13083		-123.706	40.1334	7.63916		-123.706	40.1334	42.5102
-123.691	40.1251	3.11736		-123.691	40.1251	5.36741		-123.691	40.1251	43.0612
-123.676	40.1168	3.29379		-123.676	40.1168	9.69079		-123.676	40.1168	42.8971
-123.66	40.1084	3.52323		-123.66	40.1084	4.68136		-123.66	40.1084	42.5426
-123.645	40.1001	3.34465		-123.645	40.1001	6.47676		-123.645	40.1001	41.6448
-123.63	40.0917	3.74077		-123.63	40.0917	3.73391		-123.63	40.0917	42.2054
-123.615	40.0834	3.85052		-123.615	40.0834	3.7053		-123.615	40.0834	42.0702
-123.6	40.0751	3.39588		-123.6	40.0751	10.0863		-123.6	40.0751	42.9842
-123.585	40.0667	4.2663		-123.585	40.0667	6.58666		-123.585	40.0667	41.5342
-123.57	40.0584	3.75336		-123.57	40.0584	7.49282		-123.57	40.0584	42.9602
-123.554	40.05	4.84369		-123.554	40.05	5.04918		-123.554	40.05	42.014
-123.539	40.0417	3.67522		-123.539	40.0417	10.1944		-123.539	40.0417	43.0277
-123.524	40.0334	4.4558		-123.524	40.0334	6.85877		-123.524	40.0334	41.5485
[truncated: 1,046,576+ more rows]
