# Supplementary material for: A national cohort study (2000–2018) of long-term air pollution exposure and incident dementia in older adults in the United States
Source: Nat Commun. 2021 Nov 19;12:6754. doi: 10.1038/s41467-021-27049-2 (PMC8604909; doi:10.1038/s41467-021-27049-2)
Supplement: Supplementary file 3 — Source Data [file 41467_2021_27049_MOESM3_ESM.zip › Source_Data/Figure2_source_data.xlsx]

## Sheet: Sheet1
Panel a						Panel b
Pollutant	Model	HR_mean	HR_lb	HR_ub		Pollutant	Model	HR_mean	HR_lb	HR_ub
PM2.5	Single-pollutant	1.06143	1.05606	1.06683		PM2.5	Single-pollutant	1.07827	1.07091	1.08568
PM2.5	Bi-pollutant (+NO2)	1.05635	1.05055	1.06218		PM2.5	Bi-pollutant (+NO2)	1.06965	1.06189	1.07746
PM2.5	Bi-pollutant (+O3)	1.06565	1.06004	1.07129		PM2.5	Bi-pollutant (+O3)	1.08679	1.07926	1.09438
PM2.5	Tri-pollutant	1.06038	1.0544	1.06639		PM2.5	Tri-pollutant	1.07779	1.06993	1.08571
NO2	Single-pollutant	1.03479	1.02805	1.04157		NO2	Single-pollutant	1.0504	1.04214	1.05872
NO2	Bi-pollutant (+PM2.5)	1.01583	1.00893	1.02278		NO2	Bi-pollutant (+PM2.5)	1.02628	1.01786	1.03476
NO2	Bi-pollutant (+O3)	1.03606	1.02933	1.04283		NO2	Bi-pollutant (+O3)	1.05368	1.04534	1.0621
NO2	Tri-pollutant	1.01873	1.01192	1.02559		NO2	Tri-pollutant	1.03092	1.0225	1.03941
O3	Single-pollutant	1.00162	0.998306	1.00495		O3	Single-pollutant	0.998674	0.994243	1.00312
O3	Bi-pollutant (+PM2.5)	0.991493	0.988062	0.994936		O3	Bi-pollutant (+PM2.5)	0.983871	0.979396	0.988367
O3	Bi-pollutant (+NO2)	0.997023	0.993739	1.00032		O3	Bi-pollutant (+NO2)	0.991929	0.987555	0.996322
O3	Tri-pollutant	0.989912	0.986513	0.993323		O3	Tri-pollutant	0.981517	0.977073	0.985981
