# Supplementary material for: A national cohort study (2000–2018) of long-term air pollution exposure and incident dementia in older adults in the United States
Source: Nat Commun. 2021 Nov 19;12:6754. doi: 10.1038/s41467-021-27049-2 (PMC8604909; doi:10.1038/s41467-021-27049-2)
Supplement: Supplementary file 3 — Source Data [file 41467_2021_27049_MOESM3_ESM.zip › Source_Data/Figure3_source_data.xlsx]

## Sheet: Fig. 3
Panel a1					Panel a2					Panel a3					Panel b1					Panel b2					Panel b3					Panel c1					Panel c2					Panel c3
PM2.5 (ug/m3)	PDF	Percentile	PM2.5 (ug/m3)		NO2 (ppb)	PDF	Percentile	NO2 (ppb)		O3 (ppb)	PDF	Percentile	O3 (ppb)		PM2.5 (ug/m3)	HR_mean	HR_lb	HR_ub		NO2 (ppb)	HR_mean	HR_lb	HR_ub		O3 (ppb)	HR_mean	HR_lb	HR_ub		PM2.5 (ug/m3)	HR_mean	HR_lb	HR_ub		NO2 (ppb)	HR_mean	HR_lb	HR_ub		O3 (ppb)	HR_mean	HR_lb	HR_ub
0.5	6.74262e-08	0.005	2.9		2.5	0.00168778	0.005	4.5		19	5.61885e-09	0.005	28.3		2.97159	1.00164	0.978313	1.02537		5.65979	1.00324	0.986556	1.02014		28.5952	1.00469	0.980104	1.02972		2.81462	0.995426	0.957436	1.03452		5.65979	1.01139	0.987838	1.03536		28.5952	1.00203	0.967403	1.03757
1.5	0.000138673	0.025	4		7.5	0.0422296	0.025	6.12		21	4.15795e-07	0.025	30.87		3.22329	1.00765	0.985751	1.02991		6.87112	1.00703	0.991323	1.02292		29.1802	1.01403	0.991184	1.03727		3.06804	1.009	0.972461	1.04655		6.87112	1.02347	1.00075	1.04658		29.1802	1.00613	0.973491	1.03957
2.5	0.00569382	0.25	7.6		12.5	0.0574576	0.25	10.5		23	9.14749e-06	0.25	40		3.47499	1.01395	0.993308	1.03491		8.08245	1.01119	0.996049	1.02649		29.7653	1.02323	1.00187	1.04493		3.32146	1.02303	0.987907	1.05907		8.08245	1.03558	1.01339	1.05812		29.7653	1.01007	0.979118	1.04174
3.5	0.0194251	0.5	9.2		17.5	0.0371918	0.5	14.8		25	7.87594e-05	0.5	42.7		3.72669	1.02057	1.00101	1.04042		9.29378	1.01573	1.00103	1.03059		30.3503	1.03204	1.01187	1.0525		3.57489	1.03754	1.00379	1.07212		9.29378	1.04759	1.02569	1.06983		30.3503	1.0136	0.984027	1.04382
4.5	0.0293719	0.75	10.8		22.5	0.0257141	0.75	22		27	0.00176199	0.75	45.4		3.97839	1.02755	1.00889	1.04647		10.5051	1.02077	1.00646	1.03523		30.9354	1.04018	1.02094	1.05969		3.82831	1.05256	1.02013	1.08575		10.5051	1.05956	1.03775	1.08171		30.9354	1.01644	0.987995	1.04548
5.5	0.0426958	0.975	14.25		27.5	0.016558	0.975	37.82		29	0.00686813	0.975	53.47		4.23009	1.0349	1.01698	1.05306		11.7165	1.02634	1.01234	1.04048		31.5204	1.04741	1.02887	1.06619		4.08174	1.06808	1.0369	1.09996		11.7165	1.07155	1.04965	1.09378		31.5204	1.01835	0.990864	1.0464
6.5	0.079206	0.995	15.7		32.5	0.0107241	0.995	44.7		31	0.00853282	0.995	60.6		4.48179	1.04264	1.02531	1.06018		12.9278	1.03231	1.01853	1.04622		32.1055	1.05352	1.03554	1.07172		4.33516	1.08409	1.05406	1.11476		12.9278	1.08343	1.06134	1.10587		32.1055	1.01918	0.992558	1.04633
7.5	0.116068				37.5	0.00533273				33	0.0112297				4.73349	1.05073	1.03388	1.06778		14.1391	1.03842	1.02475	1.05223		32.6905	1.05836	1.04085	1.07608		4.58859	1.10053	1.07153	1.13011		14.1391	1.09484	1.07247	1.11756		32.6905	1.01887	0.993077	1.04516
8.5	0.163652				42.5	0.00215543				35	0.0181212				4.98519	1.05915	1.04269	1.07579		15.3504	1.04438	1.03072	1.05817		33.2756	1.06185	1.04477	1.07913		4.84201	1.11731	1.08919	1.14596		15.3504	1.10527	1.0826	1.12828		33.2756	1.01747	0.992491	1.04292
9.5	0.177513				47.5	0.000663346				37	0.0278809				5.23689	1.06781	1.05169	1.08413		16.5618	1.04995	1.03628	1.06375		33.8607	1.06397	1.0473	1.08083		5.09544	1.13429	1.10689	1.16219		16.5618	1.11431	1.09141	1.13757		33.8607	1.01514	0.990941	1.03977
10.5	0.134945				52.5	0.000184561				39	0.0494008				5.48859	1.07665	1.06078	1.09269		17.7731	1.05512	1.04142	1.06895		34.4457	1.0648	1.04852	1.08127		5.34886	1.15129	1.12442	1.17863		17.7731	1.12186	1.09879	1.14529		34.4457	1.01211	0.98863	1.036
11.5	0.0945118				57.5	8.16352e-05				41	0.0888652				5.74029	1.08554	1.06988	1.10136		18.9844	1.06007	1.04631	1.07396		35.0308	1.06448	1.04855	1.08059		5.60228	1.16808	1.14157	1.19504		18.9844	1.12807	1.10489	1.1516		35.0308	1.00866	0.985817	1.03189
12.5	0.0637847				62.5	8.87329e-06				43	0.102995				5.99199	1.09437	1.07889	1.11002		20.1958	1.06505	1.05123	1.07902		35.6158	1.06323	1.04762	1.07901		5.85571	1.18441	1.15808	1.21117		20.1958	1.13327	1.10999	1.1569		35.6158	1.00511	0.982802	1.02779
13.5	0.0412802				67.5	8.10014e-06				45	0.0807598				6.24369	1.10303	1.08768	1.11855		21.4071	1.07025	1.05635	1.0843		36.2009	1.06131	1.04598	1.0768		6.10913	1.2	1.17374	1.22669		21.4071	1.13778	1.11438	1.16153		36.2009	1.00176	0.979902	1.02398
14.5	0.0206951				72.5	2.27901e-06				47	0.0478292				6.49539	1.11142	1.09617	1.12682		22.6184	1.07562	1.06161	1.08977		36.7859	1.05902	1.04394	1.07426		6.36256	1.2146	1.18833	1.2413		22.6184	1.14178	1.11826	1.16567		36.7859	0.998889	0.977412	1.02071
15.5	0.00719256				77.5	4.71983e-08				49	0.0219278				6.74709	1.11945	1.10428	1.13477		23.8298	1.08087	1.0667	1.09519		37.371	1.05669	1.04181	1.07171		6.61598	1.228	1.20167	1.25475		23.8298	1.14528	1.12162	1.16931		37.371	0.996713	0.975572	1.01819
16.5	0.00201979				82.5	2.24754e-08				51	0.013897				6.99878	1.12708	1.11196	1.14235		25.0411	1.08556	1.07116	1.10011		37.956	1.05459	1.03989	1.06944		6.86941	1.24007	1.21366	1.26689		25.0411	1.14814	1.12435	1.1723		37.956	0.995373	0.974541	1.01653
17.5	0.000919289				87.5	0				53	0.00935058				7.25048	1.13429	1.11919	1.14955		26.2524	1.08925	1.07458	1.10408		38.5411	1.05295	1.0384	1.06765		7.12283	1.25076	1.22428	1.27766		26.2524	1.15022	1.12631	1.17451		38.5411	0.994916	0.974375	1.01578
18.5	0.00050782				92.5	2.69705e-08				55	0.00430274				7.50218	1.1411	1.12598	1.15638		27.4638	1.09169	1.07668	1.10685		39.1261	1.05193	1.03751	1.06649		7.37625	1.26014	1.23358	1.28712		27.4638	1.15144	1.12739	1.17586		39.1261	0.995295	0.975028	1.01587
19.5	0.000241026				97.5	2.24754e-09				57	0.00163141				7.75388	1.14752	1.13234	1.16284		28.6751	1.09291	1.07749	1.1085		39.7112	1.05156	1.03727	1.066		7.62968	1.26837	1.24174	1.29543		28.6751	1.15186	1.12764	1.17645		39.7112	0.996374	0.976357	1.01669
20.5	0.00010714				102.5	4.49508e-09				59	0.00150369				8.00558	1.15353	1.13829	1.16892		29.8864	1.09329	1.07732	1.10943		40.2963	1.05179	1.03761	1.06611		7.8831	1.27569	1.24898	1.30282		29.8864	1.15166	1.12721	1.17651		40.2963	0.997948	0.978136	1.01806
21.5	2.31047e-05				107.5	1.79803e-08				61	0.0017105				8.25728	1.15913	1.14382	1.17459		31.0978	1.09341	1.07672	1.11029		40.8813	1.05243	1.03837	1.06664		8.13653	1.28238	1.2556	1.30958		31.0978	1.15116	1.12637	1.17635		40.8813	0.999764	0.980085	1.01973
22.5	7.23708e-06				112.5	1.57328e-08				63	0.000776935				8.50898	1.16425	1.14887	1.17978		32.3091	1.09395	1.07636	1.11175		41.4664	1.05323	1.03929	1.06732		8.38995	1.28872	1.26188	1.31598		32.3091	1.15069	1.12546	1.17633		41.4664	1.00154	0.9819	1.02147
23.5	1.44966e-06				117.5	2.24754e-09				65	0.000360579				8.76068	1.16883	1.15339	1.18443		33.5204	1.09554	1.07695	1.11437		42.0514	1.05389	1.0401	1.06781		8.64338	1.29496	1.26806	1.32229		33.5204	1.15055	1.12476	1.17677		42.0514	1.00298	0.983286	1.02297
24.5	1.34852e-07				122.5	8.99016e-09				67	0.000146017				9.01238	1.1728	1.15728	1.18848		34.7318	1.09862	1.07902	1.11849		42.6365	1.05411	1.04052	1.06783		8.8968	1.30129	1.27432	1.32868		34.7318	1.15098	1.12452	1.1779		42.6365	1.00379	0.983969	1.02391
25.5	2.24754e-08									69	4.28269e-05				9.26408	1.17613	1.16051	1.1919		35.9431	1.1034	1.08284	1.12424		43.2215	1.05369	1.04032	1.06718		9.15023	1.30781	1.28075	1.33529		35.9431	1.15213	1.12486	1.17989		43.2215	1.00369	0.983707	1.02398
										71	1.27885e-05				9.51578	1.17883	1.16311	1.19471		37.1544	1.10988	1.08843	1.13164		43.8066	1.05251	1.03932	1.06582		9.40365	1.31453	1.28736	1.34212		37.1544	1.15404	1.12581	1.1828		43.8066	1.00245	0.982304	1.02291
										73	2.34306e-06				9.76748	1.18106	1.1652	1.19707		38.3658	1.11793	1.09561	1.14059		44.3916	1.05056	1.03744	1.0638		9.65707	1.3214	1.29409	1.34914		38.3658	1.1567	1.12732	1.18664		44.3916	0.99992	0.979634	1.02051
										75	1.21929e-06				10.0192	1.18304	1.16703	1.19921		39.5771	1.12735	1.10406	1.15099		44.9767	1.04786	1.03469	1.06115		9.9105	1.32831	1.30082	1.35623		39.5771	1.16004	1.1293	1.19139		44.9767	0.996041	0.975658	1.01674
										77	4.10176e-07				10.2709	1.18511	1.16889	1.20149		40.7884	1.13788	1.11341	1.16273		45.5617	1.04447	1.03117	1.0579		10.1639	1.33515	1.30745	1.36328		40.7884	1.16398	1.13165	1.19699		45.5617	0.990876	0.970444	1.01162
															10.5226	1.18764	1.17119	1.20425		41.9998	1.14928	1.1233	1.17569		46.1468	1.04047	1.02698	1.05409		10.4173	1.34184	1.3139	1.37021		41.9998	1.16845	1.13426	1.20339		46.1468	0.984604	0.964164	1.00536
															10.7743	1.19101	1.1743	1.20789		43.2111	1.16133	1.13341	1.18975		46.7319	1.03595	1.02226	1.04977		10.6708	1.34835	1.32017	1.37698		43.2111	1.17337	1.13704	1.21055		46.7319	0.977496	0.957061	0.998253
															11.026	1.19558	1.1786	1.21273		44.4224	1.17388	1.14351	1.20483		47.3169	1.03099	1.01707	1.04504		10.9242	1.35471	1.32625	1.38362		44.4224	1.17872	1.13991	1.2185		47.3169	0.969876	0.949419	0.990656
															11.2777	1.2016	1.18436	1.21902							47.902	1.02568	1.01151	1.03999		11.1776	1.361	1.33224	1.39022		45.6338	1.18448	1.1428	1.22728		47.902	0.962077	0.941539	0.982944
															11.5294	1.20926	1.19177	1.22694							48.487	1.0201	1.00565	1.03471		11.431	1.36732	1.33822	1.39688		46.8451	1.1907	1.14569	1.237		48.487	0.954406	0.933706	0.975444
															11.7811	1.21861	1.20087	1.23655							49.0721	1.01435	0.999573	1.02928		11.6845	1.37378	1.34431	1.40372							49.0721	0.947121	0.926174	0.968416
															12.0328	1.22963	1.21163	1.24782							49.6571	1.0085	0.993372	1.02379		11.9379	1.38048	1.35061	1.41084							49.6571	0.940417	0.919152	0.962044
															12.2845	1.24216	1.22389	1.26063							50.2422	1.00265	0.987142	1.01834		12.1913	1.38751	1.3572	1.41831							50.2422	0.934432	0.912799	0.956442
															12.5362	1.25602	1.23743	1.27481							50.8272	0.996877	0.980964	1.01298		12.4447	1.3949	1.36413	1.42618							50.8272	0.92925	0.907224	0.951668
															12.7879	1.27094	1.25197	1.29012							51.4123	0.991253	0.974905	1.0078		12.6982	1.40265	1.37139	1.43444							51.4123	0.924905	0.902485	0.947734
															13.0396	1.28665	1.26722	1.30631							51.9974	0.985834	0.969023	1.00286		12.9516	1.41075	1.37896	1.44307							51.9974	0.921392	0.898587	0.944622
															13.2913	1.30288	1.28289	1.3231							52.5824	0.980665	0.963361	0.998198		13.205	1.41912	1.38679	1.45201							52.5824	0.918671	0.895488	0.942295
															13.543	1.31936	1.29871	1.34024							53.1675	0.975784	0.957957	0.993855		13.4584	1.4277	1.3948	1.46117							53.1675	0.916683	0.893113	0.940709
															13.7947	1.33586	1.31447	1.3575							53.7525	0.971216	0.952839	0.989854		13.7119	1.4364	1.40293	1.47046							53.7525	0.91536	0.89137	0.939823
															14.0464	1.3522	1.32999	1.37468							54.3376	0.96698	0.948025	0.986213		13.9653	1.44513	1.41109	1.47978							54.3376	0.914633	0.89016	0.9396
															14.2981	1.36826	1.34514	1.39166							54.9226	0.963083	0.943523	0.98294		14.2187	1.45384	1.41922	1.48908							54.9226	0.914433	0.889382	0.940002
															14.5498	1.38395	1.35984	1.40837							55.5077	0.959528	0.93933	0.980044		14.4721	1.46247	1.42726	1.49832							55.5077	0.914697	0.888947	0.940995
															14.8015	1.39922	1.37403	1.42476							56.0927	0.956314	0.935438	0.977532		14.7256	1.47099	1.43517	1.50746							56.0927	0.915363	0.88877	0.94254
															15.0532	1.41408	1.38768	1.44084							56.6778	0.953437	0.931833	0.975409		14.979	1.47939	1.44292	1.51653							56.6778	0.916374	0.888781	0.944596
															15.3049	1.42853	1.4008	1.45665							57.2628	0.950893	0.9285	0.973683		15.2324	1.48765	1.45048	1.52552							57.2628	0.917677	0.888916	0.947119
															15.5566	1.4426	1.4134	1.47224							57.8479	0.948678	0.925426	0.97236		15.4858	1.49579	1.45785	1.53446							57.8479	0.919225	0.889125	0.950071
																									58.433	0.946786	0.922593	0.971445		15.7393	1.50381	1.46501	1.54337							58.433	0.920978	0.889363	0.953415
																									59.018	0.945212	0.919985	0.970947												59.018	0.922902	0.889592	0.957124
																									59.6031	0.943956	0.917586	0.970881												59.6031	0.924972	0.889781	0.96118
																									60.1881	0.943021	0.915382	0.971272												60.1881	0.927175	0.88991	0.965578
