# Supplementary material for: A national cohort study (2000–2018) of long-term air pollution exposure and incident dementia in older adults in the United States
Source: Nat Commun. 2021 Nov 19;12:6754. doi: 10.1038/s41467-021-27049-2 (PMC8604909; doi:10.1038/s41467-021-27049-2)
Supplement: Supplementary file 3 — Source Data [file 41467_2021_27049_MOESM3_ESM.zip › Source_Data/Figure4_source_data.xlsx]

## Sheet: Sheet1
Dementia
	PM2.5			NO2			O3
Subgroup	HR_mean	HR_lb	HR_ub	HR_mean	HR_lb	HR_ub	HR_mean	HR_lb	HR_ub
Male	1.05946	1.05381	1.06514	1.02775	1.02147	1.03408	0.986639	0.983401	0.989887
Female	1.06091	1.05493	1.06692	1.01418	1.007	1.02056	0.991791	0.988203	0.995392
White	1.05949	1.05467	1.06434	1.01396	1.00841	1.01954	0.989414	0.986626	0.992209
Black	1.09647	1.08372	1.10937	1.0845	1.07401	1.09509	0.996762	0.989159	1.00442
Other	1.05639	1.048	1.065	1.02873	1.011	1.047	0.991945	0.98612	0.997806
Non_medicaid	1.0553	1.05049	1.06013	1.01136	1.00588	1.01687	0.988031	0.985255	0.990814
Medicaid	1.08715	1.07976	1.09458	1.06003	1.05221	1.06792	0.999131	0.994593	1.00369
Age<75	1.09507	1.08703	1.10316	1.04735	1.03844	1.05633	0.995105	0.990587	0.999644
Age≥75	1.05456	1.04672	1.06245	1.01421	1.00557	1.02291	0.989064	0.984434	0.993715
Density Q1	1.04024	1.03169	1.04887	0.975063	0.963831	0.986426	0.987402	0.981529	0.993311
Density Q2	1.0577	1.05118	1.06426	1.02018	1.01024	1.03021	0.993823	0.989876	0.997787
Density Q3	1.06578	1.05886	1.07273	1.02156	1.01135	1.03188	0.997602	0.993466	1.00176
Density Q4	1.06434	1.05693	1.0718	1.01236	1.00194	1.02289	0.998491	0.994105	1.0029
AD
	PM2.5			NO2			O3
Subgroup	HR_mean	HR_lb	HR_ub	HR_mean	HR_lb	HR_ub	HR_mean	HR_lb	HR_ub
Male	1.07631	1.06647	1.08624	1.03568	1.02567	1.04578	0.982376	0.976844	0.987939
Female	1.07855	1.06821	1.08899	1.02878	1.01868	1.03897	0.981085	0.975055	0.987151
White	1.07779	1.0702	1.08543	1.02824	1.02006	1.03649	0.983663	0.979347	0.987998
Black	1.08406	1.069	1.1	1.06574	1.05091	1.08078	0.987913	0.976982	0.998
Other	1.07483	1.05917	1.09072	1.03628	1.01948	1.05336	0.955666	0.947298	0.964108
Non_medicaid	1.06893	1.06149	1.07642	1.02799	1.02003	1.03602	0.98003	0.975802	0.984277
Medicaid	1.12569	1.11395	1.13757	1.04719	1.03612	1.05838	0.988958	0.982026	0.995939
Age<75	1.04763	1.03536	1.06004	1.00106	0.988441	1.01383	0.97193	0.964837	0.979075
Age≥75	1.08284	1.06985	1.09598	1.03546	1.0224	1.04869	0.982969	0.975592	0.990403
Density Q1	1.04954	1.0356	1.06367	0.95548	0.936587	0.974754	0.977286	0.96707	0.987611
Density Q2	1.07489	1.06421	1.08569	1.02954	1.0123	1.04708	0.988078	0.980348	0.995869
Density Q3	1.08561	1.07424	1.09711	1.03365	1.01585	1.05175	0.993876	0.985682	1.00214
Density Q4	1.08251	1.07033	1.09483	1.01975	1.00169	1.03813	0.994746	0.987054	1.0025
